# Supplementary material for: Affective Norms for Italian Words in Older Adults: Age Differences in Ratings of Valence, Arousal and Dominance
Source: PLoS One. 2017 Jan 3;12(1):e0169472. doi: 10.1371/journal.pone.0169472 (PMC5207701; doi:10.1371/journal.pone.0169472)
Supplement: S1 Database — The supplementary material includes the affective ratings instruction in the Instructions sheet of the S1 Database file (XLSX). It includes also the database with the valence, arousal, and dominance ratings for the whole sample of older participants, as well as the statistics of the comparisons between older and younger participants for the valence, arousal and dominance ratings of each word. The contents of the database are described in more detail in the Description sheet of the S1 Database file. (XLSX) [file pone.0169472.s001.xlsx]

## Sheet: Instructions
This study aimed to investigate how people respond to different types of affective words. Thus, your task is to evaluate how you feel when you read the following words. For the valence scale, we ask you to estimate how much a given word refers to something positive or negative. When you feel completely happy, pleased, satisfied, contented, or hopeful, you should choose the rating 9 (very pleasant…

## Sheet: Description
The database is organized as follows:
Eng_Word: The English translation of the Italian word.
Ita_Word: The Italian noun of each word included. The words in this column are in alphabetical order.
M_Val: The mean of valence ratings.
SD_Val: The standard deviation of valence ratings.
M_Aro: The mean of arousal ratings.
SD_Aro: The standard deviation of arousal ratings.
M_Dom: The mean of dominance ratings.
SD_Dom: The standard deviation of dominance ratings.
Moreover, we added the statistics of the comparisons between older and younger participants for the valence, arousal and dominance ratings of each word (two-tailed t tests for independent samples): the degrees of freedom (df) and both the t statistics (t_Val, t_Aro, t_Dom, respectively) and the p values (p_Val, p_Aro, p_Dom, respectively) for each comparison.
Note that for the objective semantic-lexical indexes of each word it is necessary to refer to the Italian affective (Montefinese et al., 2014, Behavior Research Methods, 46:887-903) and semantic (Montefinese et al., 2013, Behavior Research Methods, 45:440-461) norms on younger adults.

## Sheet: Database
		SAM_ALL						SAM_Older_vs_Younger
Eng_Word	Ita_Word	M_Val	SD_Val	M_Aro	SD_Aro	M_Dom	SD_Dom	df	p_Val	t_Val	p_Aro	t_Aro	p_Dom	t_Dom
dazzle	abbaglio	3.29167	1.19707	6.58333	1.38051	4.125	1.2619	55	0.126016	-1.5536	0.0251395	2.30211	0.657121	-0.446317
derelict	abbandonato	2.41667	1.79169	6.625	2.29957	3.875	2.5076	57	0.336295	0.969696	0.398838	-0.850078	0.381713	0.881569
abundance	abbondanza	7.66667	1.09014	3.91667	2.6196	6.25	1.98363	55	0.0743265	1.8192	0.0594946	-1.92432	0.121419	1.57315
hug	abbraccio	7.54167	0.883627	3.66667	2.74522	6.45833	2.2063	55	0.69774	-0.390412	0.0078906	-2.75745	0.217551	1.24736
fir	abete	6.75	1.72576	2.125	1.2619	4.75	2.50651	57	0.146678	1.47142	1.39189e-06	-5.39161	0.253535	-1.15346
inhabitant	abitante	5.83333	1.0495	3.75	2.36367	5.95833	1.82921	55	0.630397	0.483873	0.0455054	-2.04643	0.498896	0.680734
house	abitazione	7.375	1.1726	4.125	2.77116	6.33333	2.16025	57	0.0139805	2.53593	0.760587	-0.306176	0.0969256	1.68774
dress	abito	6.91667	1.05981	3.95833	2.47561	6.04167	2.31214	55	0.357198	-0.928514	0.0129557	-2.56859	0.983021	0.0213781
habit	abitudini	5	1.53226	3.625	2.33708	5.41667	1.79169	55	0.85986	0.177382	0.0350299	-2.16145	0.34001	0.962503
abortion	aborto	1.95833	1.23285	7.25	1.79976	4.54167	2.35869	55	0.796332	-0.259352	0.195769	1.30962	0.666544	0.433227
abuse	abuso	2.08333	1.24819	7.5	1.61515	3.875	2.15311	56	0.262381	1.13219	0.010299	2.65531	0.276363	-1.09925
acceptance	accettazione	4.69565	2.00986	4.91304	2.72885	5.21739	2.33465	54	0.0630539	-1.89795	0.827837	-0.218534	0.33972	0.963242
cozy	accogliente	7.45833	1.21509	2.83333	2.21981	5.75	2.43614	56	0.147195	-1.46986	0.00430396	-2.97616	0.08521	-1.75222
easygoing	accomodante	6.41667	0.974308	2.91667	1.86307	5.91667	1.97631	57	0.967929	0.0403825	0.00192283	-3.25278	0.704005	-0.381833
agreement	accordo	6.75	1.59483	3.875	2.4902	6.20833	1.93321	56	0.912398	0.110513	0.00137133	-3.36889	0.651637	0.453925
water	acqua	7.33333	1.49395	4.16667	2.79233	4.45833	2.2063	54	0.216	-1.25191	0.445879	-0.767922	0.002137	-3.22553
adorable	adorabile	7.375	0.875388	2.91667	2.16527	5.91667	2.26345	55	0.896016	0.131301	0.00126462	-3.39902	0.396635	0.854318
adult	adulto	6.33333	1.52277	3.08333	1.74248	5.54167	1.69344	58	0.182434	1.34946	1.44094e-05	-4.73746	0.496715	0.683974
plane	aereo	5.29167	2.25503	6.91667	2.01983	4.54167	2.06375	54	0.0143506	-2.53014	0.0171947	2.45838	0.208388	-1.27324
hungry	affamato	3.08333	1.5299	7.375	1.97402	4.58333	1.66594	56	0.00385235	-3.01546	0.00200812	3.24089	0.542244	-0.613173
fascinate	affascinare	7.43478	1.59049	4.69565	2.96088	5.78261	1.99901	55	0.167317	-1.39937	0.00471988	-2.94544	0.00689619	-2.80744
fatigued	affaticato	3.58333	1.31601	5.5	2.37743	5	2.04302	55	0.722614	-0.35679	0.977982	0.0277245	0.481854	0.708132
affection	affetto	7.41667	1.38051	3.41667	2.87291	6	2.43168	55	0.882843	-0.148053	0.000620751	-3.63089	0.419043	-0.814197
grief	afflizione	3.45833	1.66757	5.54167	2.12601	4.54167	2.22592	55	0.000128256	4.1207	0.1449	-1.47879	0.023647	2.32749
drown	affogare	1.91667	1.01795	8.16667	1.30773	3.45833	2.06375	56	0.738827	0.335066	0.501054	0.67722	0.618387	0.500925
assault	aggressione	2.04167	0.999094	7.58333	1.74248	3.79167	1.86452	58	0.0889192	-1.73016	0.240677	1.18544	0.866027	-0.169457
aggressive	aggressivo	2.16667	1.60615	7.04167	1.87615	4.08333	2.32036	55	0.0083884	-2.73458	0.412697	0.825423	0.0643898	-1.88739
limber	agile	7.20833	1.06237	4.58333	2.94761	6.5	2.02162	53	0.354262	0.934544	0.0152536	-2.50761	0.623321	-0.494037
agility	agilità	7	1.38313	3.875	2.64267	5.79167	1.93321	58	0.116075	-1.59532	3.207e-06	-5.1541	0.0225289	-2.34394
lamb	agnello	6.125	2.25181	3.95833	2.13621	5.79167	1.86452	55	0.646201	-0.461583	0.101934	-1.66333	0.178424	1.36304
needle	ago	4.45833	1.444	4.29167	2.86628	4.95833	2.33087	57	0.127551	1.54636	0.0333592	-2.18055	0.43602	0.784457
agony	agonia	1.82609	1.7229	7.78261	2.04398	2.65217	2.05843	54	0.297994	1.05088	0.559924	0.586589	0.974604	0.0319826
sunrise	alba	7.625	1.68916	2.41667	2.26345	5.375	2.53347	57	0.450359	-0.760047	0.0293706	-2.23474	0.392547	-0.861547
tree	albero	7.5	1.21584	3.41667	2.46571	5.75	2.2312	66	0.0050967	2.89769	0.107639	-1.63107	0.0307677	2.2074
alcoholic	alcolista	1.91667	0.928611	6.58333	2.20507	4.33333	2.03591	56	0.220311	-1.23955	0.0805561	1.77967	0.486776	0.700079
alien	alieno	4	1.44463	5.70833	2.51049	4.54167	2.46681	58	3.5945e-05	-4.4774	0.941366	-0.0738723	0.0830624	-1.76362
merry	allegro	7.83333	0.761387	4.16667	2.72934	6.75	1.89393	57	0.26653	-1.12209	0.0314435	-2.20582	0.847851	-0.192736
allergy	allergia	3.54167	2.604	6.875	2.07076	4.20833	2.10546	57	0.668585	0.430321	0.0661129	1.87362	0.623909	0.492997
alert	allerta	4.26087	1.25109	7.04348	1.84584	5.21739	1.70445	53	0.0747722	-1.81765	0.0799466	1.78523	0.26409	-1.12874
loved	amato	7.70833	0.999094	4.04167	2.98517	5.16667	2.49637	57	0.0290233	-2.23976	0.0806637	-1.77845	0.0736523	-1.82233
ambition	ambizione	6.3913	1.23359	5.04348	2.40224	6	1.88294	54	0.000253193	-3.91798	8.37157e-07	-5.56628	0.0010585	-3.46131
ambulance	ambulanza	2.70833	1.45898	7.33333	1.60615	3.625	1.73988	56	0.753345	-0.315778	0.00844861	2.73008	0.911926	-0.111111
friendly	amichevole	7.16667	0.868115	3.625	2.48145	5.75	2.21163	56	0.714102	-0.368214	0.00766537	-2.76636	0.933161	-0.0842464
friend	amico	7.91667	0.880547	3.25	2.26984	5.5	2.08514	56	0.304621	-1.03607	5.68323e-05	-4.35698	0.135919	-1.51294
admired	ammirato	7.45833	1.21509	5.08333	3.10563	6.125	2.07076	55	0.477117	-0.715843	0.251845	-1.15806	0.18369	-1.34642
love	amore	8	1.02151	4.41667	3.30897	5.875	2.40131	53	0.928958	-0.0895809	0.00799857	-2.7563	0.473956	0.721199
angel	angelo	8.29167	0.954585	2.70833	2.44023	4.375	2.28059	55	0.0117425	2.60669	0.0257621	-2.29192	0.293829	-1.05989
corner	angolo	5.04167	1.60106	3.75	1.91675	4.95833	1.78104	56	0.620126	0.498441	0.021059	-2.37383	0.695442	-0.393504
anguished	angosciato	2.125	0.946963	7	1.10335	4.04167	1.60106	56	0.786936	0.27159	0.059778	1.92139	0.279458	1.09212
pet	animale domestico	6.70833	2.01039	5.54167	2.2063	6.125	1.6501	66	0.214075	-1.25453	0.485305	-0.701746	0.835149	0.208926
bored	annoiato	2.625	0.875388	5.79167	1.91059	3.875	1.6501	54	0.176272	1.37027	0.864869	0.170993	0.895933	0.131418
anxious	ansioso	3.33333	2.21981	6.70833	2.0319	4.58333	2.18526	66	0.00626643	2.82391	0.25617	-1.14542	0.00863459	2.707
listless	apatico	3.43478	1.23679	4.91304	2.48474	5.30435	2.11992	54	0.0184771	2.42948	0.369466	-0.905038	0.0186332	2.42608
bees	ape	4.79167	1.93321	6.70833	1.98865	4.20833	2.08471	54	0.0943253	1.70296	0.531484	0.629795	0.944617	-0.0697918
clothes_hanger	appendiabiti	5.95833	1.19707	3.04167	2.07426	6.45833	1.86452	56	0.0280172	2.25566	0.00194102	-3.2524	0.00428227	2.97796
luscious	appetitoso	6.70833	1.33447	3.91667	2.41223	6.29167	1.68056	57	0.000370783	-3.78556	0.000540126	-3.66739	0.990663	0.0117545
applause	applauso	7.33333	1.16718	4.58333	2.96232	6.45833	2.12601	58	0.433727	0.788307	0.0370224	-2.1347	0.474817	0.719344
learn	apprendere	7.04167	0.999094	4.41667	2.94761	6.70833	1.94443	56	0.04349	-2.06576	0.000363767	-3.79578	0.117795	1.58854
rainbow	arcobaleno	7.95833	1.0417	3	2.18692	5.08333	2.73332	55	0.449575	0.761561	0.00450789	-2.96191	0.230809	-1.2117
air	aria	7.20833	1.444	3.41667	2.68517	4.25	2.17196	57	0.735908	-0.33893	0.00311541	-3.0875	0.00146134	-3.34471
weapon	arma	2.33333	1.52277	7.125	2.27104	3.70833	2.25503	56	0.00578403	-2.86985	0.105775	1.64402	0.372357	-0.899275
locker	armadietto	6.04167	1.19707	4	2.22632	5.70833	1.89918	57	0.338109	0.966032	0.542525	-0.612679	0.631873	0.481687
closet	armadio	6	1.35133	3.5	2.24577	6.08333	1.90917	58	0.835162	-0.209024	0.0531874	-1.97369	0.0303356	2.22008
angry	arrabbiato	2.04167	1.08264	7.25	1.75078	4.20833	1.81729	54	0.545752	-0.607976	0.622238	0.495528	0.0250995	-2.30397
arrogant	arrogante	2.41667	1.63964	6.75	2.17196	4.33333	2.37133	58	1	0	0.74613	-0.325293	0.00679592	-2.80716
rusty	arrugginito	3.25	1.18872	6	2.20671	4.66667	1.99274	57	0.00182647	-3.27011	0.00772678	2.76159	0.239448	-1.1888
art	arte	7.04167	1.75646	3.70833	2.44023	5.5	2.14679	57	0.133734	-1.52122	0.0224664	-2.3462	0.203395	-1.28672
elevator	ascensore	5.29167	2.09511	5.20833	2.82811	4.91667	2.1451	55	0.865797	0.169791	0.869489	0.165077	0.824517	0.2228
hairdryer	asciugacapelli	5.33333	1.37261	3.625	2.20301	5.75	2.09035	55	0.0233208	-2.33322	0.182175	-1.35116	0.768137	0.296274
nursery	asilo	5.95833	1.94443	4.79167	2.604	6.125	1.91816	55	0.079123	-1.78899	0.366146	-0.911239	0.310658	1.02327
sour	aspro	3.41667	1.83958	6.29167	2.42234	5.04167	2.15647	55	0.0908341	-1.72121	0.103832	1.65396	0.296398	1.05421
assassin	assassino	1.58333	1.21285	7.45833	2.04257	3.125	1.89536	56	0.516108	-0.653501	0.161032	1.42041	0.114469	-1.60342
embattled	assediato	2.65217	1.0273	6.34783	2.34731	3.95652	1.94184	54	0.0428874	-2.07373	0.473154	0.722418	0.457482	-0.748373
secure	assicurare	6.66667	1.12932	3.25	2.02699	5.75	1.87083	55	0.892123	0.136248	0.000267435	-3.89605	0.943976	-0.0705954
ace	asso	6.54167	1.50302	3.58333	2.18526	5.70833	1.82921	55	0.869238	-0.165397	2.66562e-05	-4.58442	0.305097	-1.03522
absurd	assurdo	3.91667	1.21285	5.70833	2.15647	4.625	1.92946	55	0.0323523	-2.19567	0.888244	0.14118	0.865827	0.169753
venom	astio	3	2	7.13636	1.52114	4.22727	2.02206	53	1	0	0.00124382	3.41148	0.485675	-0.702123
astronaut	astronauta	6.625	1.1726	3.41667	1.71735	4.125	1.51263	58	0.664527	0.435901	0.000162716	-4.03333	0.000165285	-4.02861
athletics	atletica	6.45833	1.58743	4.25	2.47158	5.125	1.82525	55	0.0810908	-1.77704	0.00632283	-2.83937	0.0248549	-2.30685
penthouse	attico	6.71429	1.82052	5.28571	2.05287	5	1.94936	52	0.881039	-0.15039	0.81982	-0.228932	0.0276699	-2.26557
activate	attivare	6.79167	1.21509	4.08333	2.6196	6.33333	1.9708	57	0.767789	0.296681	0.000424045	-3.74361	0.776257	0.285552
handsome	attraente	7.43478	1.19947	4.86957	2.63377	6.08696	2.25455	54	0.177165	-1.3674	0.671916	-0.425842	0.916319	0.105565
tool	attrezzo	6.08333	1.74248	4.45833	2.71836	6.08333	2.32036	55	0.0624725	1.90156	0.732615	-0.343389	0.344809	0.952902
bold	audace	5.61905	1.90987	6.28571	1.90113	5.19048	2.11232	53	0.0502823	-2.00319	0.945126	-0.0691553	0.151529	-1.45514
dawn	aurora	8.41667	0.775532	3.08333	2.73332	5.79167	2.76593	56	0.0274411	2.26439	0.0134482	-2.55253	0.930326	0.0878283
bus	autobus	5.75	1.62186	6	1.81779	5	1.74456	56	0.0330688	2.18527	0.0880604	1.73602	0.576176	-0.56227
car	automobile	7.125	1.22696	4.75	2.45392	6.83333	1.52277	57	0.199955	1.29671	0.0389024	-2.114	0.0649583	1.8819
highway	autostrada	5.70833	1.85283	5.04167	2.33087	5.58333	1.95419	55	0.720917	0.35907	0.268516	-1.11779	0.736527	0.338164
autumn	autunno	3.54167	1.91059	5.125	2.45503	4.45833	2.24537	56	1.76305e-05	-4.69549	0.115658	1.59806	0.289743	-1.0688
greed	avidità	2.5	1.10335	6.83333	2.099	4.95833	2.38618	55	0.0138116	2.54362	0.238319	1.19216	0.870685	-0.163549
adventure	avventura	6.79167	1.99955	6.25	2.48911	5.91667	1.90917	55	0.00419144	-2.98789	0.198463	-1.30165	0.497697	-0.682644
hatred	avversione	2.5	0.884652	6.625	1.99592	4.5	1.86501	55	0.593707	0.536601	0.0162492	2.47951	0.0148554	-2.51501
hardship	avversità	2.95833	1.16018	6.875	2.04966	3.83333	2.11961	57	0.553891	-0.595463	0.630582	0.483516	0.262808	-1.13096
kiss	bacio	7.66667	1.12932	5.41667	3.14735	6.70833	2.0319	57	0.000125764	-4.11572	0.179201	-1.35995	0.841287	0.201163
maggot	baco	5.4	1.31389	4.1	2.19809	5	1.21395	51	0.0537746	1.9743	0.0586668	-1.93404	0.372934	0.898893
bathroom	bagno	7.20833	1.10253	3.08333	2.24416	6.08333	2.1451	55	0.368183	0.907345	0.292144	1.06363	0.201455	1.29289
balcony	balcone	5.95833	1.26763	4.04167	2.25503	5.45833	1.61458	57	0.338806	-0.964627	0.981405	0.0234103	0.838696	-0.204494
dancer	ballerino	7.20833	1.81729	3.45833	2.24537	5.83333	2.07818	54	0.00612723	2.85299	0.00840758	-2.73561	0.921087	0.0995282
child	bambino	8.25	0.675664	4.33333	2.88424	6.625	1.83712	55	0.410954	0.828525	0.0047315	-2.94456	0.660724	0.441303
doll	bambola	5.83333	1.63299	3.5	2.22632	6.45833	1.95558	54	0.393687	-0.859824	0.0209138	-2.37921	0.911108	0.112166
bankrupt	bancarotta	2.375	1.09594	7.25	1.59483	3.79167	1.58743	55	0.119274	1.58248	4.01239e-06	5.12143	0.00236663	-3.18765
flag	bandiera	6.66667	1.46456	3.33333	2.53097	5.70833	2.45798	56	0.423135	0.806905	0.00654277	-2.82483	0.46914	-0.728834
bar	bar	6.95833	1.33447	3.29167	1.98865	5.41667	1.81579	55	0.409311	0.831456	0.000811575	-3.54447	0.0813063	-1.77575
coffin	bara	1.41667	1.10007	7.16667	2.16025	2.5	1.79371	57	0.0578364	-1.93597	0.239147	1.18957	0.0161322	-2.47962
sailboat	barca	6.41667	2.20507	5.375	2.55058	5.79167	1.97768	56	0.964152	-0.045146	0.69971	0.387697	0.311541	1.02122
barrel	barile	5.66667	0.916831	3.29167	1.85283	5.66667	1.46456	56	0.000669269	3.60288	0.00460863	-2.95176	0.00706517	2.79656
bastard	bastardo	2.625	1.37722	7.04167	1.62799	5.5	2.28416	55	0.127206	1.54863	0.101077	1.66761	0.634663	0.477833
cane	bastone	3.54167	1.95558	5.79167	2.44912	5	2.55377	56	0.0124906	-2.58124	0.0390561	2.11317	0.62805	-0.487155
bliss	beatitudine	7.73913	1.38883	3.47826	2.76125	5.65217	2.3666	55	0.934265	0.0828585	0.0852251	-1.75271	0.243467	-1.17902
baby	bebè	8.08333	1.28255	4	2.79751	6.375	1.8133	66	0.482384	0.706467	0.000100633	-4.14006	0.283061	1.08229
beauty	bellezza	7.5	0.978019	4.20833	2.91889	5.79167	2.35869	56	0.196834	-1.30617	0.000125152	-4.12254	0.149905	-1.4599
beautiful	bello	7.45833	1.10253	3.79167	2.75016	6	1.91107	55	0.064422	-1.88715	0.00260747	-3.15428	0.509867	0.663366
bandage	benda	3.79167	1.7932	6.41667	2.32036	4.75	2.19188	55	0.89641	-0.130801	0.168942	1.39394	0.094653	1.70067
bless	benedire	7.45833	1.28466	2.95833	2.11576	6.25	2.06945	53	0.0187561	2.42485	6.07307e-05	-4.3574	0.0428947	2.0746
blasphemy	bestemmia	2.375	1.1726	7.33333	1.73623	4.29167	2.36789	57	0.806445	0.246157	0.0209726	2.3743	0.855688	-0.182691
beast	bestia	3.125	1.6501	6.75	2.06945	3.91667	2.08341	58	0.280649	-1.08902	1	0	0.58553	-0.548388
white	bianco	6.83333	1.23945	2.70833	2.11576	6.08696	1.97514	55	0.24888	1.16542	0.00667494	-2.81946	0.0791969	1.78854
beverage	bibita	7.16667	1.12932	3.58333	2.43018	5.70833	2.56191	55	0.824228	0.223173	0.00550652	-2.8898	0.593036	-0.537579
glass	bicchiere	6.58333	1.41165	3.25	2.2312	5.5	1.74456	55	0.0207398	2.38131	0.168249	-1.39625	0.273258	-1.10666
bicycle	bicicletta	6.875	1.15392	5.04167	2.51049	6.375	1.61009	54	0.570588	0.570674	0.683744	-0.409567	0.848049	-0.192531
blond	biondo	5.95833	1.39811	4.04167	2.19642	5.75	1.72576	55	0.868391	0.166478	0.178594	-1.3625	0.444232	0.770617
cockroach	blatta	2.95238	1.71686	6.33333	1.85293	5	2.25832	53	0.867797	-0.167266	0.165211	1.40718	0.308608	1.02802
blue	blu	6.83333	1.76109	2.70833	1.62799	5.58333	2.01983	55	0.26814	-1.11868	0.000341801	-3.81971	0.437879	-0.781467
mouth	bocca	6.54167	1.28466	4.41667	2.65259	6.20833	1.84106	56	0.965978	-0.0428441	0.135489	-1.51463	0.906687	-0.117751
scalding	bollente	4.125	1.51263	6.54167	2.32153	4.70833	1.87615	55	0.00269663	3.14266	0.217353	1.2479	0.202688	1.28931
kettle	bollitore	5	1.02151	4.08333	2.32036	5.625	1.78916	56	0.417145	0.817433	0.0205244	-2.3843	0.333094	0.976342
bomb	bomba	1.5	0.722315	7.25	2.30783	3.04167	1.82921	53	0.500153	-0.678903	0.988753	-0.0141635	0.655891	-0.448124
board	bordo	4.66667	1.23945	5.16667	2.07818	5.25	1.96159	55	0.560292	-0.585971	0.714211	-0.368101	0.632275	0.481211
bottle	bottiglia	6.16667	1.16718	3.75	2.40018	6.29167	1.89918	58	0.6321	0.48132	0.00355946	-3.03872	0.0330962	2.18301
bouquet	bouquet	6.95833	1.33447	3.25	1.91675	6.20833	1.8877	55	0.534389	0.625256	0.00232514	-3.19372	0.281182	1.08836
arm	braccio	6.25	1.07339	3.625	2.44616	6.125	1.67624	58	0.0297364	2.22852	0.0185187	-2.42336	0.113209	1.60826
patent	brevetto	7	1.3817	4.91304	2.53902	5.65217	1.84905	52	0.0387308	2.12075	0.234999	-1.20151	0.811877	-0.239218
breeze	brezza	7.08696	1.44326	2.26087	1.32175	4.86957	2.07374	54	0.374629	-0.895245	0.00102013	-3.47346	0.41926	-0.81393
burn	bruciatura	2.16667	1.73623	7.66667	1.40393	3.875	2.02833	56	0.0320915	-2.19811	0.00140733	3.36028	0.641398	-0.468286
brutal	brutale	2.30435	1.10514	7.56522	1.03687	3.82609	1.87452	56	0.496879	-0.683867	0.0403103	2.0993	0.40422	-0.840469
ugly	brutto	3.29167	1.19707	5.58333	2.04124	4.95833	1.94443	55	0.686474	-0.405787	0.429255	0.796346	0.0420271	2.0818
lie	bugia	2.16667	0.868115	6.45833	2.12601	4.375	2.33708	55	0.227862	-1.21949	0.948138	0.0653422	0.459525	-0.744865
dark	buio	3.375	1.99592	6.70833	1.51741	4.54167	1.91059	56	0.00671404	-2.81534	0.00524959	2.90497	0.448623	-0.763072
good	buono	7.45833	1.06237	3.125	2.2901	5.95833	2.47561	55	0.0623675	-1.90234	0.00102298	-3.46895	0.197646	-1.30406
butter	burro	5.875	1.72734	4.04167	2.40433	5.66667	2.01444	56	0.340559	0.961249	0.975656	-0.0306517	0.697042	0.391325
cactus	cactus	4.95455	1.67552	4.27273	2.45302	5.63636	1.64882	54	0.590505	0.541332	0.0844769	-1.75764	0.0953583	1.6975
corpse	cadavere	1.33333	0.701964	7.625	1.68916	3.41667	2.55235	56	0.293986	-1.05936	0.309926	1.02467	0.705	-0.380518
fall	caduta	2.375	0.923721	7.375	1.78916	3.91667	2.32036	57	0.0944878	-1.7005	0.00798057	2.74958	0.91713	-0.104512
kick	calciare	6.17391	1.77488	4.6087	2.55377	5.30435	1.91726	57	0.0990958	1.67661	0.0289204	-2.24126	0.512657	-0.658831
warmth	calore	7.16667	1.0495	3.33333	2.01444	5.875	1.87228	54	0.042512	-2.07764	0.114387	-1.60473	0.539322	-0.617773
sock	calza	5.875	1.191	2.83333	1.73623	5.75	2.04833	57	0.0264536	2.27865	0.00430475	-2.97389	0.229537	1.21457
bedroom	camera	6.125	1.454	3.125	2.41935	6.08333	2.20507	55	0.0418533	-2.08364	0.0507628	-1.99718	0.880802	0.150651
shirt	camicia	6.16667	1.52277	3.20833	2.2063	5.91667	2.04124	55	0.134071	1.52067	0.00136286	-3.37416	0.0780615	1.79554
truck	camion	5.54167	1.02062	4.70833	2.11576	5.45833	1.66757	55	0.0228968	2.34078	0.266899	-1.12162	0.0635479	1.89356
champ	campione	7.41667	1.01795	3.58333	2.35753	5.83333	1.88049	53	0.0564477	1.95022	0.000298347	-3.87194	0.162358	1.41692
field	campo	6.95833	1.45898	3.125	2.30901	5.66667	2.25864	57	0.000287499	3.86444	0.00244689	-3.17084	0.313535	1.01682
gangrene	cancrena	1.58333	0.928611	8.08333	0.928611	3.29167	2.17654	55	0.149256	-1.46264	0.00271914	3.13978	0.973021	0.0339733
cancer	cancro	1.125	0.337832	8.375	0.710939	2.5	1.97814	55	0.0498582	-2.00533	2.45728e-05	4.60793	0.18691	-1.33643
candelabrum	candelabro	5.5	1.79371	4.29167	2.61233	5.58333	1.71735	58	0.674261	-0.422447	0.824822	0.22235	0.217929	1.24557
dog	cane	6.70833	1.62799	5.33333	2.07818	6.33333	1.88049	56	0.468761	-0.729459	0.161849	-1.4176	0.347958	0.946505
cannon	cannone	2.83333	1.6594	7.41667	1.01795	3.625	1.61009	55	0.00875509	-2.71851	0.000337739	3.82345	0.449975	-0.760886
vest	canottiera	6.20833	1.02062	3.04167	2.25503	5.54167	2.37705	55	0.172368	1.38263	0.0112316	-2.62381	0.332358	0.977998
cellar	cantina	6.875	1.48361	4.41667	2.68517	5.875	2.45503	56	0.00274847	3.13343	0.633607	-0.479278	0.876707	0.155856
song	canzone	7.29167	1.0417	3.70833	2.13621	6.75	1.9393	55	0.0201525	-2.393	7.31548e-05	-4.28876	0.913737	0.108825
chaos	caos	2.79167	0.883627	7.25	1.03209	4.33333	1.6854	55	0.0202553	-2.39093	0.056957	1.94449	0.383793	-0.877945
capable	capace	7.29167	1.08264	3.70833	2.33087	5.75	2.00543	55	0.962288	0.0474983	1.07504e-06	-5.48507	0.856559	-0.181607
nipple	capezzolo	7.17391	1.46636	5.52174	2.31339	6.17391	1.89862	54	0.109535	1.62711	0.87909	0.152845	0.225773	1.22532
hat	cappello	5.875	1.39292	3.16667	1.88049	5.83333	2.099	66	0.669297	0.429032	0.019639	-2.39148	0.11679	1.58922
noose	cappio	2.04348	1.3307	6.34783	2.44222	4.30435	2.1833	54	0.0584049	-1.93365	0.523325	-0.642411	0.721394	-0.358464
coat	cappotto	6.5	1.61515	3.45833	2.12601	5.625	1.97402	55	0.182701	-1.34951	0.028084	-2.25575	0.456063	0.750649
scapegoat	capro espiatorio	2.78261	1.92959	6.86957	1.91417	4.86957	2.51006	55	0.0452808	-2.04865	0.0207635	2.38084	0.622264	-0.495439
rifle	carabina	2.83333	1.43456	6.66667	1.9708	4.20833	1.76879	56	0.00929537	-2.69417	0.0234741	2.32933	0.0938312	-1.7045
jug	caraffa	6.70833	1.30148	3.25	2.15184	6.08333	2.2247	57	0.00150491	3.33493	0.00792328	-2.75226	0.0561595	1.94952
candy	caramella	7.33333	1.12932	3.20833	2.22592	6.375	2.29957	55	0.939894	0.0757485	1.91489e-05	-4.67971	0.120813	1.57577
carcass	carcassa	2	1.14208	6.04167	2.67808	4.33333	2.51373	54	0.0836027	-1.76274	0.433305	0.789444	0.581072	-0.555169
jail	carcere	2.25	1.11316	6.41667	2.28257	3.75	1.75078	57	0.672226	-0.425291	0.763431	-0.302423	0.651832	-0.45361
caress	carezza	7.875	0.740887	3.66667	2.79233	6.25	2.40018	55	0.0571212	-1.94317	0.0216952	-2.36291	0.537384	-0.620664
cute	carino	7	1.41421	3.04167	2.40433	5.33333	1.90347	57	0.00048485	-3.7015	1.40653e-06	-5.38877	0.00194506	-3.24889
wagon	carro	4.625	1.31256	3.875	2.32776	5.125	2.07076	55	0.0328264	-2.18943	0.0535759	-1.97261	0.833489	0.211229
carriage	carrozza	6.54167	1.10253	4.20833	2.16653	5.875	1.62354	57	0.61533	0.505252	0.850319	-0.189571	0.648166	0.458739
paper	carta	5.54167	1.41357	3.625	2.18319	6.20833	1.76879	55	0.148271	-1.46626	0.0181749	-2.43474	0.331884	0.978964
home	casa	8.33333	0.637022	2.875	2.62616	7	1.7693	57	0.780368	0.280161	0.0412622	-2.08816	0.133256	1.52313
waterfall	cascata	6.79167	1.10253	4.75	2.50651	4.95833	2.25503	58	0.00716696	-2.78763	0.730733	-0.345814	0.56754	-0.574963
casino	casinò	4.20833	2.24537	6.5	1.93368	5.625	2.22266	55	0.953607	-0.0584444	0.205994	1.27978	0.608501	0.515166
chest_of_drawers	cassettiera	6.04348	1.55149	3.82609	2.2085	5.6087	1.87663	54	0.213459	1.25896	0.0290284	-2.24291	0.433293	0.789465
slum	catapecchia	3	1.61515	6.04167	2.36789	4.33333	2.23931	57	0.650517	0.455449	0.0522549	1.98246	0.422076	0.808655
evil	cattivo	2.25	1.03209	7.125	1.91816	4.54167	2.55341	57	0.325023	-0.992759	0.0314573	2.20563	0.762868	-0.303165
lawsuit	causa	4.26087	1.38883	6.08696	1.92857	4.56522	1.34252	54	0.00370712	-3.03392	0.0835036	1.76332	0.0454681	-2.04768
horse	cavallo	6.79167	1.31807	4.04167	2.09511	5.625	1.92946	56	0.419877	0.812621	0.0298335	-2.22915	0.713823	-0.36859
ankle	caviglia	5.45833	1.86452	4.41667	2.46571	5.375	2.20301	55	0.381247	0.882687	0.646924	-0.460569	0.474259	0.720516
cell	cellula	5.08696	1.85651	4.52174	2.44707	5.13043	1.8167	57	0.335548	-0.971209	0.406341	-0.836547	0.617607	-0.501992
dinner	cena	7.29167	0.999094	4.41667	2.28257	6.33333	1.76109	55	0.341594	-0.959323	0.518075	0.650503	0.461878	-0.740947
centerpiece	centrotavola	6.25	1.39096	2.83333	2.18028	6.45833	2.41335	57	0.0110185	2.62794	0.000218527	-3.94864	0.0131372	2.56017
circle	cerchio	5.25	1.18872	4.08333	2.01983	5.20833	2.2063	53	0.174347	-1.37685	0.885508	0.144686	0.504559	-0.671911
brain	cervello	6.83333	1.60615	4.5	2.37743	6.125	1.89536	56	0.241358	-1.18414	1.14818e-05	-4.81724	0.0131509	-2.56124
basket	cesto	5.5	0.834058	3.29167	1.98865	5.41667	1.71735	57	0.57496	0.564009	0.00247324	-3.16717	0.404897	0.83914
charm	charme	5.26087	1.98213	5.73913	2.00493	5.21739	2.25543	65	4.356e-06	-5.01487	0.238972	1.18847	0.223365	-1.22937
kerosene	cherosene	4.91304	1.47442	4.08696	2.17241	5.04348	1.98811	54	0.499929	0.679173	0.0320097	-2.20129	0.976728	0.0293062
key	chiave	6.04167	1.23285	4.875	2.65907	6	2.26505	55	0.191871	1.3213	0.911211	-0.112026	0.340408	0.961702
church	chiesa	7.375	2.3184	2.625	2.39224	4.375	2.60121	56	0.0541681	1.96681	0.0667801	-1.86954	0.01177	-2.60419
surgery	chirurgia	3.20833	1.91059	6.83333	1.6854	3.41667	1.44212	55	0.327325	-0.988319	0.536103	0.622627	0.0452132	-2.04931
food	cibo	7.33333	1.23945	3.70833	2.47561	6.125	1.9407	56	0.657043	-0.446382	2.55503e-05	-4.58923	0.838554	-0.204693
scar	cicatrice	2.83333	1.76109	6.58333	2.08341	3.66667	1.49395	66	0.869718	-0.164655	0.194169	1.31169	0.0198321	-2.38756
cyclamen	ciclamino	7.5	1.02151	3	2.32192	6	2.12644	66	0.208894	1.26901	0.00831235	-2.72104	0.186344	1.33537
cyclone	ciclone	2.08333	1.10007	7.95833	1.30148	2.75	1.51083	57	0.00956518	-2.68169	0.00030701	3.84416	0.0073222	-2.78151
blind	cieco	1.83333	0.916831	6.95833	2.29326	3	2.32192	55	0.694673	-0.394588	0.108093	1.63342	0.236716	-1.19629
heaven	cielo	7.58333	1.17646	3.04167	2.64541	4.20833	2.63718	55	0.48363	-0.705251	0.0120702	-2.59606	0.0346695	-2.16592
cherry_tree	ciliegio	7.625	1.09594	2.83333	1.90347	5.58333	2.16527	55	0.00251495	3.16674	0.00241953	-3.18005	0.582943	0.552355
cemetery	cimitero	1.54167	1.66757	5.83333	3.11611	2.45833	2.16653	53	0.178689	-1.36286	0.802661	0.251161	0.156448	-1.43752
chocolate	cioccolato	7.41667	1.28255	3.41667	2.65259	6.375	2.29957	56	0.0014582	-3.34846	0.0113095	-2.61953	0.954476	-0.0573426
circus	circo	6.5	2.10589	4.45833	2.22592	6.58333	1.83958	58	0.478339	0.713596	0.256956	-1.14489	0.0246289	2.30727
city	città	6.58333	1.6129	4.70833	2.56191	5.66667	1.43456	56	0.683486	0.409841	0.090897	-1.72032	0.869375	0.165208
cuddle	coccolare	8	0.884652	3.16667	2.56509	5.95833	2.52774	58	0.309162	-1.02598	3.04289e-06	-5.16847	0.0073513	2.77827
coward	codardo	2.34783	1.22877	6.86957	1.86607	4.6087	2.624	56	0.156022	-1.43792	0.0610555	1.91156	0.0912644	-1.71831
anger	collera	2.29167	0.954585	6.79167	2.32153	5.04167	2.33087	55	0.29844	-1.04971	0.669901	-0.428583	0.51375	0.657268
crash	collisione	2.25	1.07339	6.75	1.96159	3.75	1.77544	56	0.0961815	-1.69212	0.873097	-0.160459	0.767254	-0.29741
neck	collo	6.25	1.25974	3.54167	2.2063	5.66667	2.05715	55	0.175566	-1.37222	0.04172	-2.08505	0.495164	0.686688
dove	colombo	6.20833	2.26465	3.79167	2.2063	4.70833	2.34945	57	0.176523	1.36851	0.0946313	-1.69974	0.17863	-1.36177
column	colonna	6.08333	1.31601	3.33333	1.9708	5.41667	1.97631	55	0.073438	1.82497	0.0634776	-1.89408	0.932179	-0.0854939
color	colore	6.79167	1.10253	3.75	2.57496	6.04167	2.38618	57	0.0452349	-2.04743	0.00268537	-3.1389	0.762453	-0.303712
fault	colpa	2.83333	1.27404	5.95833	1.98865	4.20833	1.86452	66	0.0977558	-1.67964	0.361085	0.919687	0.92442	-0.0952313
guilty	colpevole	2.5	1.25109	6.66667	2.35292	4.41667	2.30154	57	0.582461	0.552948	0.67671	0.419112	0.0914128	1.71698
hit	colpire	3.08333	1.6129	6.75	2.40018	5.33333	2.38959	55	0.0178702	-2.44153	0.331171	0.980421	0.877507	-0.15485
knife	coltello	3.08333	1.69184	6.625	2.06023	4.33333	2.23931	57	0.0442912	-2.05681	0.0875702	1.73823	0.15928	-1.42615
comfort	comfort	7.20833	1.14129	3	2.37743	6.16667	1.76109	57	0.047992	-2.02094	0.211542	-1.26353	0.652589	-0.452553
comedy	commedia	6.95833	2.19642	4.58333	2.84248	5.625	1.95187	57	0.779027	0.281918	0.799308	-0.255433	0.55081	-0.600112
errand	commissione	5.52174	1.23838	5.17391	2.32872	5.78261	1.92959	56	0.447251	0.765393	0.203943	-1.2854	0.0818521	1.7719
dresser	comò	5.70833	1.57367	4.25	2.36367	5.91667	2.2247	55	0.107636	1.63559	0.636607	-0.475087	0.14929	1.46252
bedside_table	comodino	6.125	0.899879	4.04167	2.15647	5.91667	2.24416	55	0.000909239	3.5075	0.539212	-0.617869	0.0579883	1.9362
birthday	compleanno	7.95833	1.16018	5.70833	2.56191	6.5	2	55	0.84064	0.202028	0.014061	-2.53661	0.636276	-0.475554
computer	computer	5.95833	1.65448	4.625	2.68348	6.20833	2.02117	66	0.378514	-0.886598	0.204249	-1.28222	0.0292527	2.22859
concentrate	concentrarsi	6.04167	1.68056	5.08333	2.97696	6	2.22632	55	0.274615	-1.1035	0.345615	-0.951299	0.918535	0.10275
confused	confuso	3.16667	1.20386	6.29167	1.73153	4.66667	1.90347	66	0.579108	0.557447	0.414231	0.821655	0.0918068	1.71084
bunny	coniglietto	7.33333	1.09014	5.25	2.67435	5.91667	2.24416	57	0.555785	0.592612	0.0121876	2.58922	0.831393	0.213894
rabbit	coniglio	6.625	1.86063	4.95833	2.38618	5.125	2.2901	55	0.59767	0.530835	0.733502	0.342204	0.323918	-0.995365
knowledge	conoscenza	6.75	1.56733	4.08333	2.97696	6.25	2.21163	53	0.0117279	-2.61056	0.00033095	-3.8394	0.782086	-0.27801
consoled	consolato	6.21739	1.65025	3.86957	2.58148	6.04348	2.03332	52	0.275308	1.10253	0.0330598	-2.18965	0.00760603	2.77724
cash	contante	6.83333	1.6594	4.66667	2.44357	5.75	2.2312	58	0.948805	0.0644861	0.0552133	-1.95661	0.920744	0.09993
contents	contenuto	5.625	1.34528	3.95833	2.40433	5.95833	1.70623	56	0.858793	0.178732	0.175646	-1.37164	0.178182	1.3635
context	contesto	5.04348	1.60902	5.43478	1.85438	5.56522	1.77933	53	0.0351531	-2.162	0.539591	0.617436	0.351883	-0.939212
couple	coppia	7.08333	1.38051	3.66667	3.04555	5.66667	2.07818	55	0.248597	-1.16612	0.0355141	-2.15551	0.39719	-0.853308
brave	coraggioso	7.33333	0.868115	4.5	2.53669	6.16667	1.90347	55	0.178077	-1.36415	1.15004e-05	-4.82526	0.409081	-0.831868
cord	corda	3.33333	1.30773	6.08333	2.30154	4.41667	2.33902	54	0.0101724	-2.66347	0.167419	1.39938	0.1004	-1.67155
frame	cornice	5.95833	1.89918	2.875	1.91816	5.5	2.46718	56	0.924505	-0.0951887	0.00294397	-3.10963	0.65081	-0.455081
crown	corona	6.41667	1.83958	3.83333	2.18028	5.70833	1.98865	56	0.9919	0.0101971	0.0283211	-2.25112	0.502875	-0.674332
body	corpo	6.16667	1.99274	4.29167	2.51049	5.625	2.24214	57	0.210484	-1.2665	0.0400919	-2.10081	0.223708	-1.23011
corridor	corridoio	5.16667	0.761387	3.625	2.18319	5.91667	1.93181	55	0.704651	0.381027	0.112299	-1.61378	0.00328078	3.07439
runner	corridore	6.08696	1.70329	4.52174	2.21297	5.52174	1.97414	56	0.354193	0.934237	0.0235315	-2.32832	0.433548	-0.788813
corrupt	corrotto	1.83333	0.963087	7.25	1.51083	5.16667	2.58199	57	0.784715	-0.274471	0.377231	0.889954	0.169064	1.39288
kind	cortese	7.04167	1.19707	3	2.18692	5.79167	2.06375	58	0.449272	-0.761791	0.0224691	-2.34503	0.979227	-0.0261504
politeness	cortesia	7.5	0.978019	3.79167	2.65361	6.54167	1.97768	55	0.112926	-1.6109	0.0213461	-2.36955	0.994091	-0.00743903
coast	costa	6.45833	1.58743	3.70833	2.72635	6.375	2.10202	56	0.163134	-1.41319	0.0833742	-1.7629	0.762893	0.303157
skull	cranio	5.41667	1.76725	4.20833	2.55341	5.25	2.04833	55	0.619221	0.499784	0.0937707	-1.70536	0.756021	-0.312264
cupboard	credenza	6.6087	1.33958	3.30435	2.22455	5.82609	1.89862	52	0.0193732	2.41319	0.000483295	-3.72416	0.214736	1.25598
twilight	crepuscolo	5.83333	2.14003	3.41667	2.55235	5.20833	2.08471	57	0.0735605	-1.82293	0.325411	-0.991957	0.692136	-0.397974
criminal	criminale	1.83333	1.30773	7.66667	1.711	3.95833	2.40433	58	0.377798	0.88877	0.264308	1.12718	0.913947	-0.108533
crime	crimine	1.95833	1.26763	7.83333	0.761387	3.75	2.09035	53	0.31781	-1.00847	0.0205537	2.38766	0.801335	-0.252886
crisis	crisi	2.41667	1.69184	7.04167	1.78104	4.25	1.89393	55	0.638595	0.47228	0.509682	0.663657	0.656265	0.44751
crucify	crocifiggere	1.79167	1.10253	7	2.65396	3.5	2.12644	57	0.505392	0.67027	0.759006	-0.308264	0.281987	1.08615
cruel	crudele	2.25	1.18872	6.70833	1.92194	4.04167	1.89918	56	0.298172	-1.05012	0.00651938	2.82614	0.15995	-1.42416
spoon	cucchiaio	6.54167	1.66757	4.625	2.779	6.375	2.374	55	0.0271761	2.26957	0.469171	0.728875	0.75607	-0.312199
puppy	cucciolo	7.75	1.15156	5.08333	2.70131	6.16667	2.05715	55	0.457055	0.74899	0.792008	-0.26499	0.803067	-0.250588
cuisine	cucina	7.20833	1.5598	4.5	2.9192	6.625	2.10202	55	0.303039	-1.03968	0.364507	-0.914384	0.643649	0.465166
cook	cucinare	7.29167	0.858673	4.66667	2.38959	6.58333	1.97631	56	0.491637	-0.692257	0.0461526	-2.03927	0.636818	-0.474741
heart	cuore	6.75	1.9393	3.875	2.89396	5.58333	1.88626	55	0.21477	-1.25504	0.0087655	-2.71806	0.483101	-0.706109
curious	curioso	5.125	1.56906	5.33333	2.77671	5.625	2.06023	55	5.93527e-07	-5.64713	0.150188	-1.45924	0.284105	-1.0817
pillow	cuscino	7.20833	0.931533	2.33333	1.60615	5.79167	2.32153	55	0.0373655	-2.13343	0.892358	0.135948	0.967508	-0.0409202
impair	danneggiare	2.75	0.989071	6.83333	1.09014	4.58333	1.79169	55	0.0542278	1.96707	0.00395512	3.00851	0.397384	-0.852954
damage	danno	2.29167	0.907896	7.125	1.32902	4	1.64184	55	0.0274486	-2.26538	0.000285382	3.87591	1	0
debt	debito	2.75	1.42188	6.875	1.51263	4.125	2.13282	55	0.00449369	2.96304	0.516663	0.652709	0.263677	1.12929
feeble	debole	3	0.932505	6.41667	2.12473	4.375	1.97402	58	0.0150005	2.50698	0.583085	0.551977	0.0749639	1.81328
decompose	decomporsi	2.16667	1.8098	6.54167	2.66995	3.125	2.13282	56	0.0026551	-3.14537	0.0264725	2.27943	0.0115933	-2.61001
decorate	decorare	6.95833	1.19707	3.83333	2.49637	6.75	2.02699	56	0.967545	0.04087	0.0149978	-2.50979	0.36357	0.916048
deformed	deforme	2.66667	1.40393	6.375	2.08123	4.25	2.02699	55	0.522488	-0.643634	0.24298	1.18025	0.19769	1.30393
delight	delizia	7.41667	1.01795	3.58333	2.44801	5.91667	2.04124	55	0.0295194	-2.2347	0.0074919	-2.77676	0.913579	-0.109025
disappoint	deludere	2.82609	1.52709	6.3913	2.10495	4.78261	2.50375	56	0.0192671	2.40991	0.224293	-1.22878	0.0116866	2.60692
demon	demonio	2.04167	1.75646	7.20833	2.1865	3.08333	2.28257	66	0.485517	0.701404	0.456283	0.749393	0.0218338	-2.34887
money	denaro	6.16667	2.11961	4.75	2.06945	6.20833	1.95558	55	0.00292477	-3.11449	0.00201476	-3.24265	0.0623128	1.90275
dentist	dentista	2.875	1.87228	7.375	1.95187	4.16667	2.35292	55	0.0543125	-1.96635	0.021468	2.36722	0.737996	0.336205
depression	depressione	1.83333	1.27404	7	2.12644	4.41667	2.24416	58	0.857182	-0.180765	0.250416	1.16096	0.264714	1.12621
depressed	depresso	1.79167	1.17877	6.58333	2.20507	3.875	2.57602	57	0.686887	0.405145	0.150784	1.45634	0.654393	0.450033
tease	deridere	2.5	1.25109	6.70833	2.17654	4.5	2.24577	54	3.35415e-05	-4.52517	0.440228	0.77755	0.634097	-0.478683
wish	desiderio	7.625	1.0135	5.25	3.09628	6.33333	2.01444	55	5.02313e-05	-4.39977	0.0238044	-2.32474	0.347181	-0.94819
detest	detestare	2.29167	1.51741	6.83333	2.4789	4.83333	2.42571	56	0.950881	0.0618766	0.4805	0.710245	0.799298	-0.255467
detail	dettaglio	5.30435	1.66337	5.26087	2.2201	5.52174	1.85545	55	0.0426715	-2.07506	0.603013	-0.523089	0.380194	-0.884655
devoted	devoto	7.58333	1.28255	3.5	2.57074	5.70833	1.82921	55	0.000201419	3.9834	0.0601701	-1.91907	0.0904268	1.72344
diamond	diamante	7.25	1.89393	4.58333	2.41223	5.83333	2.18028	56	0.128871	-1.54132	0.0623749	-1.90158	0.180073	-1.35748
devil	diavolo	2.20833	2.22592	7.91667	1.24819	3.29167	2.36789	57	0.705291	-0.38009	0.00864046	2.71993	0.0228141	-2.33991
dignified	dignitoso	7.17391	0.936734	3.6087	2.51792	6.17391	1.80031	54	0.23669	1.1966	0.000133993	-4.11317	0.391728	0.863416
god	dio	8.375	0.824226	3.95833	3.5075	4.54167	3.59927	66	2.18159e-05	4.57178	0.1553	-1.4375	0.491197	-0.692269
addicted	dipendente	4.16667	1.73623	5.08333	2.46571	5.45833	2.12601	55	0.000162424	4.04911	0.0176383	-2.44676	0.336884	0.968805
diploma	diploma	7.375	1.1726	4.5	2.53669	6.70833	1.65448	55	0.785071	-0.274052	0.0169702	-2.46221	0.39541	0.85655
disaster	disastro	1.91667	0.880547	7.25	1.56733	3.25	1.75078	55	0.347023	-0.948501	0.0167505	2.46741	0.444655	-0.769897
dump	discarica	2.58333	1.76725	6.5	2.02162	4.375	2.1226	55	0.462017	0.740715	0.384358	0.876894	0.208264	1.27331
scorn	disdegno	3.375	1.86063	6.29167	1.85283	4.66667	1.52277	53	0.145216	1.47842	0.436531	0.783998	0.402279	-0.844332
deserter	disertore	2.86364	1.16682	6.77273	1.41192	4.5	1.71131	51	0.956351	0.0550027	0.00394057	3.0202	0.466225	-0.73414
disgusted	disgustato	2.08333	1.17646	7.20833	1.91059	4.70833	2.11576	57	0.993998	-0.00755611	0.0742543	1.81843	0.170625	1.38772
blase	disincantato	5.70833	1.82921	4.375	2.49891	5.91667	1.79169	57	0.020149	2.39056	0.263748	-1.12871	0.00103419	3.45859
nonchalant	disinvolto	6.54167	1.64129	4.125	2.52488	6.41667	1.81579	57	0.529865	-0.632075	0.266978	-1.12102	0.362097	0.918751
messy	disordinato	2.91667	1.05981	6.54167	1.69344	5.25	2.19188	57	0.00486682	-2.9301	0.186045	1.33851	0.715323	-0.366535
despairing	disperato	2.25	1.03209	6.83333	2.14003	3.95833	1.94443	55	0.516256	-0.653345	0.188371	1.33195	0.339714	0.963098
mischief	dispetto	2.75	1.22474	7	1.91107	4.5	1.81779	56	0.140984	-1.49326	0.0372	2.13442	0.680621	-0.413772
displeased	dispiaciuto	2.75	1.03209	6.45833	1.64129	4.79167	2.10546	55	0.8774	0.154986	0.137805	1.50594	0.0777748	1.79732
despise	disprezzare	2.08333	1.28255	7.41667	1.79169	4.08333	2.20507	56	0.664914	-0.435444	0.00307186	3.09485	0.168512	-1.39504
contempt	disprezzo	2.125	0.899879	7.29167	1.78104	4.375	2.68348	55	0.207078	-1.27669	0.0112184	2.62427	0.645555	0.46249
detached	distaccato	3.58333	1.71735	6.20833	1.7932	4.29167	1.75646	66	0.514816	0.654888	0.0383109	2.11385	0.693881	-0.39532
aloof	distante	3.79167	1.35066	5.75	2.00543	4.79167	2.06375	55	0.097507	1.68576	0.758864	-0.308504	0.674674	0.421995
destroy	distruggere	1.70833	1.0417	7.58333	1.95419	3.66667	1.76109	57	0.0187756	-2.41906	0.0593132	1.92431	0.336747	-0.968781
destruction	distruzione	2.375	1.55515	6.91667	2.32036	3.54167	2.02117	55	0.887681	0.141896	0.877646	-0.154672	0.393729	-0.859621
disturb	disturbare	2.75	1.18872	6.91667	1.47196	4.375	2.28059	58	0.28912	-1.06985	0.283187	1.08324	0.226908	-1.22132
finger	dito	5.79167	1.28466	4.16667	2.42571	6.375	1.68916	55	0.115259	1.60031	0.213615	-1.25825	0.0750162	1.81476
sofa	divano	6.83333	1.27404	2.29167	1.73153	6	2.30312	56	0.15736	-1.4332	0.510718	0.66195	0.768688	0.295522
fun	divertimento	8.04167	0.999094	5.41667	3.21568	7	1.81779	55	0.340408	-0.961704	0.0437744	-2.06373	0.0954278	-1.69659
divorce	divorzio	2.04167	0.858673	7.125	1.67624	3.83333	1.92617	57	0.258732	-1.14078	0.213302	1.25861	0.312422	-1.01918
dollar	dollaro	6.79167	1.71893	3.66667	2.44357	6.08333	1.50121	55	0.167728	-1.39799	4.50979e-07	-5.72172	0.581485	0.5545
ache	dolore	2.29167	1.70623	7.45833	1.31807	3.875	2.21286	55	0.268989	1.11667	0.0649696	1.88317	0.144481	1.48037
controlling	dominante	4.79167	2.02117	5.79167	2.26465	4.91667	1.95419	55	0.016792	-2.46642	0.657592	0.44566	0.0402688	-2.10066
woman	donna	7.41667	1.81579	5.16667	2.80786	6.91667	1.71735	66	0.289376	1.06808	0.210025	-1.26583	0.086942	1.73762
present	dono	7.95833	0.80645	4.58333	3.00603	6.375	2.03902	55	0.295003	1.05729	0.0216246	-2.36425	0.313621	1.01697
sleep	dormire	6.95833	1.19707	2.375	1.95187	5.625	2.49891	66	0.000169746	-3.98737	0.433498	-0.788034	0.666583	0.432784
doctor	dottore	3.70833	1.98865	6.33333	2.07818	4.41667	1.86307	56	0.00358204	-3.0411	0.0651008	1.88154	0.802258	0.251617
addict	drogato	2.16667	1.73623	7.875	1.07592	3.625	2.39224	58	0.696833	0.391541	3.95896e-05	4.44958	0.168825	-1.39337
hard	duro	3.79167	1.28466	5.58333	1.97631	4.875	1.75233	55	0.000160877	-4.05202	0.477838	0.714666	0.831311	-0.214035
excellence	eccellenza	7.20833	1.71893	3.20833	2.34018	5.45833	1.74404	55	0.480509	-0.710316	1.39434e-06	-5.41377	0.2795	-1.09221
outstanding	eccezionale	7.41667	0.880547	4.16667	2.69729	5.66667	1.88049	57	0.00403097	-2.99718	0.00019497	-3.9834	0.000848083	-3.52305
aroused	eccitato	5.83333	1.99274	6.125	2.25181	5.54167	1.5598	55	0.00596207	-2.86087	0.0383492	-2.12209	0.129036	-1.54106
excitement	eccitazione	6.25	2.02699	6.33333	2.16025	5.91667	1.93181	56	0.0127648	-2.57282	0.0364411	-2.14338	0.272552	-1.10811
building	edificio	6.08333	1.17646	3.29167	2.19642	5.625	1.86063	66	0.118868	1.58009	0.00501363	-2.9035	0.173142	1.37708
selfish	egoista	2.54167	1.35066	7.125	1.70198	5	2.10589	57	0.672759	0.424556	0.00309699	3.08957	0.258635	1.14101
elephant	elefante	6.16667	1.09014	3.625	2.1226	4.70833	2.31214	58	0.652637	-0.452444	0.00155034	-3.32214	0.859742	-0.177489
elegant	elegante	6.95833	1.65448	3.41667	2.46571	5.83333	1.78561	55	0.00367509	-3.03449	7.12501e-06	-4.96061	0.191411	-1.32269
item	elemento	5.08333	0.28233	4.45833	1.8877	5.66667	1.55106	55	0.185951	-1.33939	0.287639	-1.07371	0.095518	1.69612
appliance	elettrodomestico	6.33333	1.57885	4.16667	2.4789	6.375	1.83712	57	1.81037e-06	5.32011	0.0372059	-2.13344	0.00168875	3.29644
helicopter	elicottero	5.33333	1.83366	5.45833	2.30272	4.875	1.6501	54	0.596627	-0.532408	0.144381	1.48114	0.28564	-1.07842
headache	emicrania	2.04167	1.57367	6.91667	2.16527	4.58333	2.32036	55	0.907304	0.116978	2.83074e-05	4.56703	0.0348585	2.16357
thrill	entusiasmare	7.75	1.22474	5.29167	2.98517	6.625	1.63687	54	0.854643	-0.184076	0.0138619	-2.54376	0.349036	-0.944668
zest	entusiasmo	7.79167	0.931533	5.04167	2.66179	6.66667	1.55106	56	0.738173	-0.335939	0.000174558	-4.02197	0.939199	-0.0766193
grass	erba	7.33333	1.20386	2.70833	1.87615	6	1.95604	55	0.0403427	2.09985	0.00154482	-3.33231	0.182329	1.35068
heroin	eroina	3.79167	2.73431	6.29167	2.47561	4.375	2.56757	55	0.800388	0.254071	0.386528	0.872873	0.0303705	-2.22264
erotic	erotico	6.54545	1.405	5.27273	2.54824	5.36364	2.10545	64	0.0639856	-1.8849	0.0100919	-2.65142	0.0551644	-1.95325
mistake	errore	2.95833	1.19707	6.45833	2.2063	4.45833	2.16653	57	0.852395	0.18691	0.87122	-0.16284	0.136044	1.51206
execution	esecuzione	2.45833	1.71893	7.16667	1.57885	4	1.66812	55	0.213069	-1.25978	0.167221	1.39969	0.184857	-1.34279
army	esercito	4.16667	1.78561	5.625	2.49891	5.125	2.13282	56	0.938066	-0.0780506	0.591484	-0.539787	0.428617	0.797348
exercise	esercizio	6.08333	1.41165	5.33333	2.23931	6	1.86501	57	0.00905245	2.70245	0.26231	-1.13215	0.0354461	2.15443
ecstasy	estasi	7.04167	1.75646	5.41667	2.99153	5.08333	2.24416	55	0.983893	0.0202807	0.0346469	-2.1662	0.00735439	-2.78363
outdoors	esterno	5	1.86501	4.79167	2.06375	5.91667	1.69184	56	0.0215052	-2.36528	0.478249	-0.713908	0.359305	0.924283
elated	esultante	7.33333	1.00722	4.91667	2.99153	5.79167	2.14637	53	0.255028	-1.15068	0.00567454	-2.8833	0.0975157	-1.68682
event	evento	7.13043	1.14035	5.30435	2.63602	6.56522	1.61881	65	0.208915	1.26915	0.154846	-1.43936	0.135552	1.51133
plain	evidente	5.56522	1.44052	5.08696	2.52106	5.78261	2.13108	54	0.266883	-1.12187	0.637803	-0.473446	0.745191	0.326656
marker	evidenziatore	5.95833	1.16018	3.375	2.16318	6.25	2.19188	53	0.637871	0.473401	0.00136797	-3.37971	0.128244	1.54522
face	faccia	5.70833	1.70623	4.29167	1.98865	5.16667	1.46456	56	0.777689	0.283696	0.216271	-1.25063	0.53519	-0.623956
easy	facile	6.29167	1.12208	3.29167	2.31214	6.20833	2.04257	66	0.00337918	-3.0411	0.222977	-1.23023	0.249726	-1.16124
hawk	falco	6.33333	1.37261	4.375	2.18319	5.33333	2.23931	56	0.410266	-0.829639	0.0228402	-2.3406	0.0369705	-2.13711
failure	fallimento	2	0.978019	7.33333	1.30773	3.20833	1.86452	58	0.204257	-1.28397	0.0637299	1.89021	0.472607	-0.722964
false	falso	2.58333	1.44212	6.79167	2.08471	5	2.48474	57	0.0645737	1.88469	0.119357	1.58124	0.241161	1.18442
fame	fama	6.13043	2.11712	4.21739	2.43005	5.86957	1.98413	55	0.257901	-1.14321	2.25799e-05	-4.63232	0.215315	-1.25353
starving	famelico	3.35	1.53125	6.5	1.39548	4.1	1.16529	52	0.464916	0.736202	0.542041	0.613773	0.264799	-1.12728
family	famiglia	8.33333	0.701964	4.25	2.99637	7	1.93368	56	0.144923	1.47833	0.0476613	-2.02484	0.0880604	1.73602
famous	famoso	6.875	1.32902	3.83333	2.33437	6.04167	2.0319	55	0.1102	1.6235	0.0388489	-2.11642	0.679396	0.415496
headlight	fanale	5.75	1.22474	4.54167	2.46681	5.625	1.95187	57	0.00715871	2.78984	0.243785	-1.17776	0.16187	1.41719
slush	fanghiglia	2.73913	1.35571	6.6087	1.94794	4.26087	2.37826	54	0.0507895	-1.99777	0.00949119	2.68984	0.322565	-0.998344
muddy	fangoso	2.91667	1.31601	6.70833	2.19642	5.04167	2.11576	55	0.0970339	-1.68821	0.00577421	2.87254	0.654893	0.449422
fantasy	fantasia	6.45833	1.69344	4.70833	2.51049	6.29167	2.21613	58	0.000240907	-3.91431	0.131107	-1.5314	0.431589	-0.791998
butterfly	farfalla	7.41667	1.31601	3.375	2.55058	5.375	1.97402	54	0.351981	0.938865	0.922587	-0.0976302	0.0628725	-1.8993
lighthouse	faro	6.875	1.51263	3.41667	2.24416	5.95833	1.89918	56	0.6807	0.413664	0.0463602	-2.03726	0.693403	0.396283
glamour	fascino	7.625	1.13492	4.16667	2.71336	5.625	2.39224	55	0.907304	-0.116978	0.0093817	-2.69243	0.854099	-0.184757
phase	fase	5.41667	1.31601	4.58333	2.39414	5.66667	2.14003	57	0.0133163	2.55491	0.422483	-0.807943	0.0741895	1.81885
nuisance	fastidio	3.58333	1.6129	6.58333	1.71735	4.45833	1.53167	53	0.0305614	2.22219	0.26755	1.12051	0.936032	0.0806403
farm	fattoria	7.16667	1.23945	4.58333	2.48328	6.16667	1.73623	55	0.267403	1.12042	0.263329	-1.13012	0.422716	0.807748
favor	favore	6.66667	1.20386	3.91667	2.33902	6.08333	1.99819	58	0.43064	-0.79364	0.000193159	-3.98152	0.171618	1.38414
kerchief	fazzoletto	5.33333	1.63299	3.70833	2.47561	5.54167	2.35869	55	0.890676	-0.138086	0.657034	-0.446438	0.602434	-0.523927
fever	febbre	2.25	1.42188	7.45833	1.53167	4.5	2.12644	55	0.0461396	-2.04024	0.00161217	3.31799	0.0176611	2.44625
scum	feccia	2.70833	1.92194	6	2.67029	4.41667	2.28257	55	0.0870314	1.74238	0.798369	0.256699	0.720571	0.359535
happy	felice	8.25	1.07339	3.54167	2.99244	5.875	2.11233	54	0.304331	-1.03706	0.000151301	-4.07623	0.0244417	-2.31502
sweatshirt	felpa	6.5	1.50362	2.875	2.15311	5.83333	2.31567	56	0.206142	-1.27908	0.0159779	-2.48478	0.492413	-0.691011
sissy	femminuccia	4.625	2.46387	5.375	2.53347	5.33333	2.29682	55	0.985016	-0.018866	0.848365	-0.192108	0.125688	-1.55497
vacation	ferie	7.70833	1.33447	5.16667	2.92911	6.20833	2.02117	55	0.0072306	-2.78993	0.43313	-0.789638	0.344658	-0.953203
injury	ferita	2.54167	0.883627	6.875	1.67624	4.125	1.96297	55	0.990591	-0.0118458	0.133478	1.52304	0.907089	0.11725
wounds	ferite	2.79167	1.41357	7.29167	0.954585	4.16667	2.07818	56	0.305385	1.03442	0.151905	1.45264	0.543559	0.611172
hurt	ferito	2.29167	1.12208	7.16667	1.6854	4.04167	1.68056	55	0.1795	1.35962	0.542767	0.612446	0.982266	0.022329
iron	ferro	5.5	1.06322	4.125	1.9407	5.95833	1.65448	56	0.00379267	3.02098	0.0303518	-2.22185	0.00246442	3.17101
party	festa	8.25	0.896854	6.33333	2.4789	6.70833	1.89918	54	0.0652426	1.88191	0.705937	-0.379321	0.682652	-0.411064
festive	festivo	7.125	2.00678	4.125	2.64267	5.41667	2.39414	66	0.0553131	-1.95093	0.000322389	-3.7958	0.905091	-0.119691
foul	fetido	2.2	1.05631	7.15	1.13671	4.4	1.93037	52	0.139724	-1.49976	0.00371829	3.03814	0.39516	-0.857396
stench	fetore	1.875	0.991814	7.83333	1.55106	3.20833	2.26465	58	0.899226	0.127195	0.0190299	2.41243	0.041848	-2.08112
busybody	ficcanaso	2	1.02151	6.75	1.87083	5.29167	2.45798	55	0.00796706	-2.75386	0.175007	1.37403	0.335162	0.972293
sweetheart	fidanzato	6.83333	1.63299	4.54167	2.84344	6	2	57	0.602774	0.523329	0.537214	-0.620788	0.899869	-0.126389
trust	fiducia	7.125	1.15392	3.375	2.51625	6.125	2.19312	56	0.728877	-0.348359	0.00486779	-2.93215	0.510118	0.662894
confident	fiducioso	6.54167	1.69344	2.95833	1.51741	5.41667	1.88626	55	0.0709945	-1.84116	1.70523e-09	-7.21042	0.115299	-1.60013
hay	fieno	5.70833	1.30148	3.29167	2.66179	6.29167	2.15647	55	0.247609	1.16859	0.594058	-0.53609	0.243975	1.17773
movie	film	7.25	1.03209	3.45833	2.4313	5.79167	2.02117	58	0.0767077	-1.80222	0.0453948	-2.04506	0.18988	1.32648
window	finestra	6.66667	1.6854	3.58333	2.16527	6.29167	1.89918	55	0.0103173	2.65632	0.118018	-1.58801	0.118438	1.58615
flower	fiore	8.08333	0.880547	3.66667	2.74522	6.33333	1.76109	53	0.573641	0.566209	0.0200795	-2.39717	0.732351	0.343808
blossom	fiorire	8.04167	1.0417	3.625	2.82554	5.91667	2.33902	57	0.0453114	2.04667	0.0717654	-1.83473	0.606477	0.517979
sky	firmamento	7.54167	1.35066	3.95833	2.61233	4.91667	2.70131	55	0.168076	1.39683	0.165949	-1.40397	0.69004	0.40091
whistle	fischio	4.375	1.37722	6.08333	2.16527	5.45833	2.2063	66	0.386771	-0.871258	0.600605	0.526067	0.195863	1.30666
river	fiume	5.79167	1.99955	5.33333	2.40772	4.58333	1.66594	58	0.850253	-0.18964	0.398282	0.850977	0.206781	-1.27674
flabby	flaccido	3.40909	1.40269	5.90909	2.091	5.22727	2.36908	54	0.519654	-0.648119	0.00191198	3.26347	0.223331	1.23188
flirt	flirtare	5.90909	1.77037	5.81818	2.4031	5.77273	1.90067	53	0.806906	-0.245645	0.903551	0.121759	0.329382	-0.98442
sheet	foglio	5.91667	1.05981	3.41667	2.04124	6.375	2.01759	58	0.677238	0.418348	0.000228324	-3.93068	0.224581	1.22753
mad	folle	2.375	1.05552	7.29167	1.57367	4.08333	1.5299	56	2.28489e-12	-8.93645	0.00608746	2.85122	0.000143927	-4.08042
scissors	forbici	4.75	2.09035	5.625	2.49891	5.29167	2.40433	53	0.42286	0.807724	0.497696	0.682817	0.747154	-0.324079
fork	forchetta	6.58333	1.31601	3.58333	2.56933	6.33333	2.14003	54	0.255788	1.14859	0.0743697	-1.81957	0.55578	0.592814
hairpin	forcina	5.54167	1.97768	4.5	2.22632	5.04167	1.73153	56	0.505529	0.670131	0.729684	-0.347279	0.182531	-1.34974
strong	forte	6.33333	1.60615	5.45833	2.66995	6.25	1.91675	55	0.0794109	-1.78723	0.0801037	-1.78301	0.143222	-1.48512
haphazard	fortuito	5.6087	1.72519	4.17391	2.16695	5.13043	1.86607	65	0.871282	0.162671	0.036526	-2.13511	0.492195	0.69073
lucky	fortunato	7.5	1.06322	4.41667	2.87291	5.75	2.26984	55	0.105876	-1.64403	0.060098	-1.91963	0.759814	-0.307249
fragrance	fragranza	5.75	2.50651	5.5	2.65396	5.54167	2.34018	55	0.162044	-1.41727	0.208483	1.27269	0.821917	0.226157
brother	fratello	7.625	1.46888	4.625	2.73166	5.29167	2.36789	53	0.0078951	-2.76118	0.00193284	-3.26293	0.195157	-1.31205
cold	freddo	3.83333	1.85722	5.375	2.44616	4	2.16695	58	0.216243	1.25021	0.661315	-0.440358	0.959436	0.0510821
icebox	freezer	5.95652	1.66456	3.3913	2.3691	5.95652	2.16329	54	0.0369251	-2.13958	0.00425849	-2.98462	0.746783	-0.324541
frigid	frigido	3.61905	1.02353	6.33333	1.23828	4.90476	1.78619	53	0.862034	-0.174632	0.0264536	2.28324	0.0248183	2.30991
pancakes	frittella	6.79167	1.28466	4.375	2.3184	6.95833	1.42887	57	0.574629	-0.564499	0.180604	-1.3555	0.0189239	2.41589
frustrated	frustrato	2.125	1.2619	7.25	1.62186	3.95833	2.34945	55	0.718005	0.362988	0.0461044	2.04058	0.48298	0.706305
shotgun	fucile	2	0.978019	7.66667	1.34056	4.08333	2.06243	55	0.0828689	-1.76645	0.0241914	2.31807	0.524499	-0.640513
lightning	fulmine	2.75	2.19188	7.41667	1.79169	2.625	1.71471	55	0.00996164	-2.66968	0.00115227	3.42979	0.000425291	-3.7511
funeral	funerale	1.16667	0.481543	7.75	1.82376	2.41667	2.24416	55	0.0137252	-2.54608	0.170741	1.38798	0.550312	-0.600995
mushroom	fungo	5.75	1.45213	3.95833	1.96666	5.54167	1.17877	55	0.849068	-0.191207	0.0907791	-1.72151	0.692932	0.396961
fireworks	fuochi d'artificio	7.66667	1.23945	4.83333	2.54809	5.41667	1.93181	55	0.509867	-0.663366	0.0601286	-1.91939	0.293252	-1.06117
fire	fuoco	5	2.50217	6.625	2.44616	4.95833	2.13621	56	0.0919522	-1.71458	0.0644179	1.88649	0.243956	-1.17755
leg	gamba	5.79167	1.97768	4.33333	2.80786	4.54167	1.21509	55	0.553198	0.596637	0.306361	-1.03249	0.00606118	-2.85484
kitten	gattino	7.16667	1.09014	4.625	2.18319	6.16667	1.711	55	0.505147	0.670813	0.566792	-0.576258	0.255791	1.14836
cat	gatto	6.5	1.53226	4.875	2.40131	5.25	2.32659	57	0.535087	0.624047	0.56011	0.586118	0.732342	-0.343693
jelly	gelatina	5.34783	0.647281	2.65217	1.84905	5.95652	1.84584	54	0.244929	1.17556	5.07707e-06	-5.0657	0.120993	1.57545
jealousy	gelosia	3.04167	1.73153	6.75	2.34521	4.375	2.03902	55	0.180563	-1.35625	0.563871	0.580616	0.852394	-0.186942
gender	genere	5.54545	1.22386	4.86364	1.88466	5.86364	1.69861	54	0.159731	1.42563	0.746226	0.32528	0.136419	1.51179
people	gente	6.58333	1.1389	4.58333	2.6196	6.20833	1.76879	56	0.0402227	2.10026	0.0229784	-2.33812	0.0501262	2.0021
gentle	gentile	7.33333	1.37261	2.375	1.37722	5.70833	2.29326	55	0.00986306	-2.67346	4.61794e-07	-5.71529	0.00904894	-2.70607
kindness	gentilezza	7.5	0.834058	2	1.25109	5.75	2.30783	55	0.00534267	-2.90075	5.33156e-08	-6.29591	0.040163	-2.10182
geranium	geranio	6.33333	1.37261	3	1.64184	6	1.71945	55	0.629882	0.484604	6.22841e-06	-4.99842	0.148655	1.46485
germs	germe	3.72727	2.43353	6.22727	2.15874	4.45455	2.55841	55	0.392405	0.862046	0.729495	0.347564	0.209581	1.26958
glacier	ghiacciaio	4.5	2.18692	4.20833	2.66995	4.625	2.01759	55	0.713846	-0.368593	0.0309262	-2.21492	0.937953	-0.0782001
guillotine	ghigliottina	1.70833	1.23285	7.5	2.02162	3.16667	2.16025	58	0.444042	-0.77065	0.700709	0.386272	0.348458	-0.945239
jacket	giacca	6.25	1.22474	3.91667	2.35753	6.20833	2.14637	56	0.135268	1.51551	0.640205	-0.469965	0.0021268	3.22138
yellow	giallo	4.95833	1.98865	4.5	2.34057	5.45833	2.2063	56	0.0548585	-1.96101	0.182636	-1.34941	0.654679	-0.449677
garden	giardino	8.125	0.740887	3.83333	3.01686	6.70833	1.98865	57	0.0677394	1.86215	0.650191	-0.455905	0.127539	1.54642
garter	giarrettiera	6.625	1.61009	5	2.55377	6.75	1.84744	57	0.942814	-0.0720501	0.180466	-1.35594	0.235398	1.19924
gymnast	ginnasta	6.54167	1.5598	3.91667	2.43018	5.375	2.16318	56	0.967946	-0.0403644	0.0111348	-2.6255	0.0378619	-2.12674
toy	giocattolo	6.625	1.83712	4.29167	2.59563	5.66667	2.25864	53	0.401987	-0.84486	0.00577548	-2.87686	0.222139	-1.23537
game	gioco	6.5	1.74456	5.625	2.96079	6.29167	1.89918	55	0.00438812	-2.97154	0.134764	-1.51791	0.448349	-0.763633
joy	gioia	8.25	0.73721	4.04167	3.08544	6.08333	2.46571	57	0.101927	-1.66238	0.000582652	-3.64335	0.0124247	-2.58177
jewel	gioiello	7.29167	1.42887	4	2.65396	6.375	1.92946	57	0.248899	1.16493	0.0223436	-2.34845	0.283829	1.08195
joyful	gioioso	7.5	1.79371	4.625	3.07603	6.04167	2.51049	58	0.62742	-0.487956	0.0932239	-1.70672	0.239757	-1.18779
young	giovane	7.70833	0.858673	4.91667	2.99153	6.5	2.14679	66	0.536857	-0.620818	0.0131266	-2.54927	0.92265	-0.0974682
youth	gioventù	7.875	1.70198	4.75	3.16571	5.83333	2.44357	55	0.993301	-0.00843422	0.00392836	-3.01092	0.0311268	-2.21217
jolly	gioviale	7.90909	0.921132	3.86364	2.79958	6.45455	1.81861	51	0.134135	1.5222	0.00168161	-3.31718	0.887164	0.142605
justice	giustizia	6.375	2.24214	4.79167	2.79719	5.91667	2.33902	55	0.0659992	-1.87576	0.00367667	-3.03434	0.76992	-0.293927
glory	gloria	7.625	1.40844	4.75	2.8014	6.25	2.00543	54	0.158706	1.4292	0.0337899	-2.17803	0.708553	-0.37578
enjoyment	godimento	7.6087	1.33958	5.6087	3.18718	6.04348	2.34479	54	0.824199	-0.22323	0.232735	-1.20689	0.0775495	-1.79936
clumsy	goffo	3.375	1.37722	5.54167	2.41335	4.95833	2.29326	54	0.936063	-0.0805936	0.076585	1.80542	0.228097	1.21912
golfer	golfista	5.83333	1.23945	3.45833	2.06375	5.375	1.8133	55	0.120693	1.57629	0.0842905	-1.75812	0.335334	0.971943
elbow	gomito	4.83333	1.16718	3.375	2.16318	5.20833	2.02117	56	0.781999	0.278048	0.00337093	-3.06242	0.454352	0.753423
rubber	gomma	4.86957	1.48643	4.34783	2.51556	5.26087	1.42118	55	0.20228	-1.29049	0.826225	-0.220594	0.465855	-0.734349
skirt	gonna	6.5	1.14208	3.41667	2.37591	6.625	1.99592	56	0.932614	0.0849372	0.00836654	-2.73373	0.0783707	1.79302
clip	graffetta	5.54545	0.800433	3.09091	2.11365	6.45455	1.9935	53	0.114763	1.60352	0.00542079	-2.89999	0.0193871	2.41144
grenade	granata	2.45833	1.66757	7.33333	2.01444	3.375	2.06023	55	0.344365	-0.953786	0.216882	1.2492	0.461819	-0.741044
fat	grasso	3.58333	1.44212	5.83333	2.05715	4.79167	2.24537	55	0.0130497	2.56578	0.599894	0.527608	0.426394	0.801321
grateful	grato	7.29167	1.16018	3.29167	2.31214	5.83333	2.07818	56	0.871894	-0.161994	0.00131878	-3.38186	0.585885	0.547977
skyscraper	grattacielo	5.58333	2.1451	5.70833	2.38618	4.75	2.17196	55	0.781799	-0.278335	0.459644	0.744666	0.527489	0.635884
severe	grave	2.29167	1.08264	6.79167	2.12601	4.04167	2.19642	57	0.98667	0.0167813	0.967472	0.0409587	0.98087	0.0240837
pretty	grazioso	7.58333	0.880547	2.83333	1.9708	6.41667	1.6129	54	0.048366	2.01991	3.76768e-05	-4.49117	0.0786994	1.79223
crude	grezzo	3.375	0.875388	6.25	2.04833	5	2.26505	53	0.686731	0.405516	0.00660941	2.82729	0.751576	0.31821
coarse	grossolano	3.56522	1.34252	5.78261	2.10964	5.3913	2.08325	65	0.0325049	-2.18493	0.0654427	1.87388	0.410596	0.828186
lump	grumo	3.59091	1.40269	5.54545	2.36497	4.95455	1.939	56	0.905441	-0.11933	0.776335	0.285473	0.923308	-0.0967019
watch	guardia	4.625	1.55515	5.58333	2.33902	4.41667	1.55806	58	0.698444	0.38935	0.921049	-0.0995451	0.905885	-0.118748
heal	guarire	8.16667	0.701964	3.75	2.89302	5.33333	2.25864	56	0.0557714	1.95343	0.0313418	-2.2082	0.986306	0.0172404
war	guerra	2.04167	1.70623	7.875	1.42379	3.79167	2.51913	57	0.0962668	1.69116	0.551521	0.599037	0.769612	0.294281
owl	gufo	3.875	1.84891	5.58333	2.37591	4.66667	2.03591	57	0.000977848	-3.47686	0.20494	1.28227	0.369501	-0.90457
taste	gusto	7.04167	1.0417	4.70833	2.85107	5.83333	2.21981	54	0.545752	-0.607976	0.806761	-0.24581	0.422858	-0.80761
hamburger	hamburger	5.54167	1.86452	3.16667	1.9708	6.33333	2.29682	53	0.0143453	-2.53188	0.000442536	-3.74755	0.454956	-0.752707
handicap	handicap	2.29167	1.26763	7	2.16695	3.66667	2.54809	55	0.914592	-0.107743	0.33793	0.966692	0.654772	-0.449591
hotel	hotel	6.43478	1.7536	3.95652	2.12085	4.86957	2.00691	55	0.741309	0.33179	0.982735	-0.021739	0.0269299	-2.27338
humor	humor	6.82609	1.43502	4.13043	2.61646	5.82609	1.85011	65	0.233981	1.20133	0.000275351	-3.84669	0.749228	-0.321017
idea	idea	6.91667	1.10007	4.16667	2.61545	6.16667	1.88049	55	0.000965964	-3.48774	1.45856e-06	-5.4014	0.216718	-1.24965
identity	identità	7.125	1.2959	4.29167	2.91143	6.04167	2.27423	56	0.0787996	1.79038	0.0745742	-1.81697	0.678487	0.416705
idiot	idiota	2.45833	0.977093	6.5	1.93368	3.91667	2.26345	54	0.692105	-0.398128	0.0744028	1.81936	0.280382	-1.09039
idol	idolo	5.21739	2.1523	3.91304	2.48474	6.52174	2.06419	55	1.33896e-05	-4.782	3.5029e-05	-4.50517	0.192324	1.31994
hydrant	idrante	4.57143	1.39898	5.71429	2.28348	4.95238	1.98686	55	0.0127738	-2.57409	0.53973	0.617078	0.522126	-0.644196
ignorance	ignoranza	2.58333	1.17646	6.45833	1.86452	5.04167	1.85283	58	0.104566	1.64894	0.362359	0.918118	0.233872	1.20298
embarrassed	imbarazzato	3.41667	1.10007	6.375	2.06023	4.45833	2.12601	56	0.625157	-0.491267	0.94574	-0.0683631	0.0676982	1.86308
imagine	immaginare	6.875	1.15392	4.5	2.76626	6.16667	2.44357	55	0.0134746	-2.55328	0.55802	-0.58938	0.317105	-1.00961
immature	immaturo	3.16667	1.16718	6.16667	2.53097	4.91667	2.28257	66	0.0579719	1.92948	0.555157	0.593076	0.64598	-0.461468
dirty	immondizia	2.33333	1.49395	7.16667	2.23931	4.125	2.96813	56	0.56408	0.58024	0.0158664	2.48756	0.53649	-0.621963
immoral	immorale	2.25	1.11316	6.875	1.84891	4.79167	2.604	53	0.366596	-0.910664	0.0945165	1.70252	0.905881	-0.118803
afraid	impaurito	2.5	1.06322	7.16667	1.0495	3.70833	1.51741	56	0.931891	0.0858508	0.405824	0.837585	0.9453	0.0689188
engaged	impegnato	6.625	1.43898	5.25	2.57496	6.375	1.55515	55	0.0140118	2.53799	0.0359834	-2.14982	0.000338612	3.82264
employment	impiego	7.16667	1.00722	4.33333	2.71336	6.33333	1.92617	56	0.108957	1.62885	9.16042e-05	-4.21587	0.576271	0.562129
impotent	impotente	2.30435	0.822125	7.04348	0.975997	3.47826	1.80579	65	0.928683	0.08985	0.496957	0.683122	0.779298	-0.2814
impressed	impressionato	5.04167	1.68056	5.79167	2.57039	4.45833	2.12601	55	0.0108313	-2.63773	0.91544	0.106668	0.479154	-0.712522
incentive	incentivo	7.27273	1.45346	4.68182	2.64371	5.72727	1.7507	55	0.967991	0.0403108	0.00177839	-3.28494	0.241888	-1.18302
ink	inchiostro	4.70833	1.39811	4.75	2.48911	6.04167	2.11576	56	0.0344552	-2.16761	0.75339	0.315718	0.690543	0.400184
accident	incidente	2.08333	1.28255	7.79167	1.444	2.91667	1.31601	66	0.0116586	2.59454	0.35467	0.932123	0.569387	-0.571819
cheer	incoraggiare	7.375	0.875388	4.66667	2.83866	6.875	1.96297	66	0.0289889	-2.23237	0.00188524	-3.23797	0.0835715	1.75691
nightmare	incubo	1.625	0.710939	7.79167	2.10546	3.08333	1.90917	55	0.553844	-0.595663	0.109036	1.62896	0.558183	-0.589135
helpless	indifeso	3	1.50362	6.20833	2.26465	4.79167	2.57039	55	0.886239	0.14373	0.371227	0.901551	0.083601	1.76215
indifferent	indifferente	4.45833	1.21509	3.45833	1.76879	5.41667	1.69184	53	0.109215	1.62913	0.00948753	-2.69186	0.102893	1.65964
outrage	indignazione	2.29167	1.19707	7	1.86501	4.41667	2.18526	56	0.0422375	-2.07871	0.0501104	2.00224	0.196007	-1.30862
garment	indumento	6.54167	1.10253	3.33333	2.14003	6.08333	2.20507	55	0.49196	0.691822	0.0135315	-2.55164	0.341547	0.959419
industry	industria	6.66667	1.34056	3.66667	2.23931	5.83333	1.88049	66	1.51195e-05	4.67254	0.000256498	-3.86465	0.0181566	2.42273
annoy	infastidire	2.5	1.21584	6.83333	1.6854	4.41667	1.83958	58	0.862268	0.17426	0.416244	0.818814	1	0
infatuation	infatuazione	4.875	1.96297	5.66667	1.92617	4.70833	1.33447	55	0.00392174	-3.01151	0.00423406	-2.98428	0.199492	-1.29862
unfaithful	infedele	2.45833	1.41357	6.75	2.28891	4.875	2.2901	58	0.14165	1.48997	0.104617	-1.64869	0.911371	0.111796
unhappy	infelice	1.58333	0.717282	6.79167	1.84106	3.875	2.17321	57	0.337702	-0.966853	0.364696	0.913752	0.259973	1.13778
inferior	inferiore	3.33333	1.711	6.125	1.91816	4.45833	2.50181	56	0.0333244	2.18196	0.315041	1.0138	0.0632509	1.89506
nurse	infermiere	4.20833	1.76879	5.625	2.18319	5.33333	2.11961	55	0.482148	-0.707654	0.983377	-0.0209305	0.0292103	2.23915
hell	inferno	2.04167	1.23285	6.95833	2.05319	3.29167	1.73153	55	0.371549	-0.900938	0.331416	0.97992	0.0517485	-1.98844
infection	infezione	1.875	0.899879	7.66667	1.60615	3.125	1.5411	56	0.0902888	-1.72365	7.55622e-05	4.27302	0.000262449	-3.89711
bake	infornare	6.70833	1.19707	3.75	2.15184	6.08333	2.08341	58	0.0508854	-1.99378	0.000943341	-3.48526	1	0
enraged	infuriato	3.125	1.77697	6.45833	2.51913	5.16667	1.94862	66	0.694275	0.394785	0.114365	-1.60005	0.180893	-1.35231
deceit	inganno	2.04167	0.690253	7.29167	1.62799	4	2.39565	55	0.896016	0.131301	0.036068	2.1488	0.96299	-0.0466135
valentine	innamorato	8.04167	0.954585	4	3.03602	6.04167	1.78104	55	0.643419	-0.465489	7.908e-08	-6.19051	0.857277	0.180687
innocent	innocente	6.20833	2.14637	4.08333	2.99153	5.33333	2.14003	58	0.584497	-0.549904	0.253694	-1.15287	0.383108	0.878851
flood	inondazione	1.79167	0.931533	7.83333	1.09014	2.79167	1.66757	55	0.218056	-1.24597	0.0429698	2.07197	0.0733989	-1.82523
tense	inquieto	2.375	0.875388	7.54167	0.883627	3.29167	1.33447	58	0.00378439	-3.01723	0.304545	1.03591	0.000259028	-3.89212
pollute	inquinare	2.33333	1.09014	6.75	2.00543	3.95833	1.62799	55	0.0175741	2.44823	0.282054	1.08637	0.79007	-0.267519
salad	insalata	6.75	1.2938	2.91667	2.08341	6.375	1.71471	57	0.928561	0.0900523	0.00962534	-2.67932	0.5747	0.564394
teacher	insegnante	5.33333	2.23931	4.91667	2.82715	5.16667	2.27781	56	0.740677	-0.332601	0.473364	-0.721892	0.168141	1.39628
insect	insetto	2.70833	1.39811	7.16667	1.34056	4.625	2.28059	55	0.175934	-1.37103	0.0581941	1.93456	0.388895	0.868499
insecure	insicuro	3.58333	1.76725	6.66667	1.76109	4.95833	1.82921	58	0.0517034	1.98655	0.297127	1.05208	0.0636571	1.89074
bland	insipido	3.16667	1.16718	6.375	1.95187	5.16667	2.21981	58	1.24703e-05	-4.77808	3.34866e-06	5.14228	0.900528	-0.125542
insolent	insolente	2.66667	0.868115	7.08333	1.31601	4.75	1.98363	66	0.182012	-1.3488	0.0332498	2.1746	0.101701	-1.65979
insult	insulto	2.41667	0.928611	6.5	1.71945	4.125	1.70198	57	0.190115	-1.32604	0.788221	-0.269889	0.164247	-1.40907
riot	insurrezione	3.21739	1.80798	6.52174	2.46557	4.78261	2.19414	55	0.000218732	-3.95808	0.619216	0.499791	0.28851	-1.07176
intellect	intelletto	7.375	1.0135	3.45833	2.66995	5.66667	2.33437	55	0.348477	-0.945622	0.000611021	-3.63595	0.123738	-1.56321
interest	interesse	5.83333	1.90347	6.08333	2.53526	6.5	1.97814	55	1.44427e-06	-5.4041	0.271691	-1.11032	0.23679	-1.1961
intimate	intimo	6.83333	1.20386	3.91667	2.48328	6.41667	1.86307	56	0.730021	0.346827	0.00778955	-2.76039	0.794585	0.261606
intruder	intruso	2.41667	1.24819	6.29167	2.31214	4.95833	2.42234	55	0.165508	-1.40546	0.294326	1.05878	0.972984	0.034021
useless	inutile	2.66667	1.20386	5.375	2.41035	4.29167	1.98865	58	0.131941	1.52803	0.126818	-1.54901	0.276266	1.0991
invader	invasore	2.45833	0.883627	7.41667	0.880547	4	2	55	0.716	0.365688	0.0887367	1.73279	0.744202	-0.32794
invest	investire	5.34783	2.32787	6.43478	1.70096	5.34783	1.8243	57	0.00895252	2.70662	0.384977	-0.875498	0.121029	1.57397
rage	ira	1.95833	0.954585	7.625	1.43898	4.08333	1.79169	55	8.88481e-06	-4.89836	0.00312869	3.091	0.504765	0.671418
irritate	irritare	2.95833	1.42887	6.16667	2.61545	5.25	2.43614	55	0.740859	0.332389	0.937547	-0.0787123	0.627037	0.488643
inspire	ispirare	6.65217	1.87347	5.34783	2.88584	4.95652	2.05555	57	0.333054	-0.976275	0.544433	-0.609777	0.149299	-1.46176
inspired	ispirato	7.20833	1.10253	4.41667	2.87291	6.08333	1.97631	58	0.844068	-0.197576	0.191293	-1.3222	0.335231	-0.971708
education	istruzione	7.20833	1.02062	3.375	2.55058	6.33333	1.99274	55	0.221578	-1.23636	1.59581e-07	-6.00219	0.444017	-0.770983
ketchup	ketchup	4.04167	1.45898	4.79167	2.73431	5.25	2.02699	58	0.000217891	-3.94493	0.811013	-0.240212	0.31101	-1.02203
killer	killer	1.70833	1.16018	7.91667	1.58572	3.29167	2.05319	53	0.457666	-0.748169	0.108815	1.63102	0.553592	-0.596181
thief	ladro	1.83333	0.916831	7.58333	1.5299	3.875	2.64267	56	0.130438	-1.53491	0.167672	1.39784	0.953119	-0.0590541
lake	lago	6.625	2.01759	2.875	1.96297	5.29167	2.09511	55	0.575494	-0.563338	0.0222529	-2.35251	0.789705	-0.267996
gripe	lamentela	2.95833	0.999094	6.83333	0.916831	4.54167	1.76879	55	0.949912	0.0631046	0.0201428	2.39319	0.847512	-0.193202
lamp	lampada	6.5	1.21584	3.20833	2.26465	6.75	1.75078	57	0.124848	1.55766	0.010821	-2.63485	0.0626894	1.89856
lightbulb	lampadina	6.83333	1.46456	3.33333	2.4789	5.375	1.8133	55	0.0269397	2.27323	0.00119188	-3.41863	0.310535	-1.02354
lantern	lanterna	6.79167	1.38247	3.41667	2.24416	6.25	2.02699	56	0.0848679	1.75419	0.0887797	-1.732	0.158283	1.42997
blubber	lardo	4.45833	1.38247	4.04167	2.61233	5.95833	1.82921	55	0.00185653	3.2704	0.0750377	-1.81462	0.000315352	3.84485
milk	latte	6.75	1.56733	3.08333	2.10417	5.70833	2.11576	57	0.3671	0.909148	0.0461127	-2.03885	0.834186	0.210297
graduate	laureato	7.58333	1.83958	4.16667	2.74522	6	2.08514	55	0.000210012	-3.97058	2.60827e-07	-5.86985	0.0398145	-2.10565
bath	lavare	5.70833	1.96666	5.91667	2.63615	5.41667	2.35753	55	0.920216	-0.100623	0.0135897	2.54996	0.688739	-0.402688
leader	leader	6.17391	2.28935	4.69565	2.54835	5.34783	2.26853	54	0.715114	-0.366918	0.00607305	-2.85625	0.223019	-1.23272
loyal	leale	7.54167	0.977093	2.45833	1.84106	6.08333	2.24416	56	0.28806	-1.07258	2.75982e-07	-5.8404	0.224972	-1.22696
leprosy	lebbra	1.66667	0.916831	7.5	1.81779	2.83333	1.83366	55	0.111445	-1.61772	0.0951102	1.69826	0.180929	-1.35509
legend	leggenda	6.16667	1.711	2.70833	1.5458	6.08333	2.20507	56	0.924832	-0.0947745	2.59513e-05	-4.58475	0.505335	0.670437
soothe	lenire	5.68182	2.25486	6.31818	1.72892	5.22727	2.02206	53	0.941217	-0.0740904	0.00125813	3.40767	0.923778	-0.0961327
slow	lento	4.20833	1.21509	4.25	2.382	5.45833	2.08471	57	0.902862	-0.122592	0.373675	-0.896653	0.19971	1.29743
lion	leone	4.75	2.34521	6.33333	2.38959	4.08333	2.10417	55	0.284457	-1.0809	0.602043	-0.524494	0.604153	0.521441
lesbian	lesbica	3.41667	1.88626	6.41667	1.86307	4.75	2.19188	55	0.0137488	-2.54541	0.0191808	2.41302	0.0604233	-1.91712
manure	letame	2.70833	2.07426	6.91667	2.82715	4.45833	3.03572	55	0.791866	0.265175	0.000601468	3.641	0.815633	-0.234286
letter	lettera	6.375	1.20911	4.5	2.24577	5.58333	1.97631	55	0.343015	-0.95648	0.900513	0.125592	0.506713	-0.668339
bed	letto	7.33333	1.16718	2.33333	1.9708	6.58333	2.28257	55	0.00866891	-2.72223	0.0141725	-2.53352	0.535025	0.624279
liberty	liberazione	7.625	0.969648	4.58333	3.1196	6.5	1.84155	55	0.401696	-0.845137	0.358066	-0.926827	0.360987	0.921165
free	libero	7.75	0.84699	4.375	2.88644	6.5	1.86501	56	0.045159	-2.049	0.000991904	-3.47557	0.170419	-1.38871
freedom	libertà	7.875	0.991814	4.58333	3.03482	6.41667	2.1451	56	0.00494041	-2.92683	0.0344435	-2.16776	0.151185	-1.45524
bookcase	libreria	6.75	1.87083	2.95833	2.66179	4.91667	2.44801	57	0.330564	0.981357	0.0830718	-1.76411	0.185145	-1.34129
book	libro	7.125	1.36135	3.83333	2.72934	5.79167	2.14637	57	0.116022	-1.59598	0.743827	0.32838	0.136023	-1.51214
smooth	liscio	6.70833	1.39811	3.83333	2.35292	6.33333	1.90347	53	0.135012	1.51778	0.171434	-1.38638	0.0827211	1.76857
quarrel	litigio	2.375	0.969648	7.08333	1.74248	4.33333	1.88049	58	0.489349	-0.695774	0.801394	-0.252699	0.0229527	-2.3363
fight	lotta	3.45833	1.53167	6.41667	2.66893	5.16667	2.51373	56	0.0399006	-2.10379	0.993446	0.00825123	0.743646	-0.32865
lottery	lotteria	6.79167	2.04257	5.20833	2.66995	6.08333	2.28257	55	0.961191	-0.0488807	0.152023	-1.45258	0.0964683	1.69115
daylight	luce	7.91667	0.775532	3.375	2.44616	6.125	2.25181	57	0.563242	0.581432	0.0255142	-2.29371	0.564969	-0.578853
bright	luminoso	7.54167	0.977093	3.25	2.47158	5.5	2.57074	55	0.197712	-1.30386	0.00102395	-3.46864	0.119357	-1.58212
moody	lunatico	3.25	1.22474	5.75	2.04833	4.70833	1.42887	56	0.77182	-0.291402	0.219743	-1.2411	0.908799	-0.115073
luxury	lusso	6.375	2.20301	4.66667	2.8233	6.125	2.07076	55	0.00154572	-3.33211	9.40249e-05	-4.21398	0.904584	0.120426
lust	lussuria	4.26087	2.00493	5.95652	2.16329	5.08696	2.13015	57	4.18413e-06	-5.09035	0.485582	-0.701926	0.0352882	-2.15636
bereavement	lutto	1.58333	1.05981	7.33333	2.16025	2.45833	1.61458	58	0.509174	0.664232	0.69459	0.394594	0.506725	-0.668091
machine	macchina	6.08333	1.97631	5.16667	2.20013	5.875	1.9407	55	0.712901	-0.369868	0.778081	-0.283208	0.338231	-0.966085
slaughter	macello	2.43478	1.23679	7.43478	1.12112	3.82609	1.49703	56	0.149635	-1.46089	0.068752	1.85577	0.0945604	-1.70063
mother	madre	7.125	2.13282	4	2.9192	5	2.78193	55	0.0107561	-2.6404	0.0640886	-1.88959	0.0259909	-2.28823
magical	magico	6.41667	1.86307	3.75	2.72269	5.83333	2.20013	57	0.0526339	-1.97918	0.000592586	-3.63798	0.535174	-0.623913
masterful	magistrale	6.52174	1.344	4.26087	2.47198	5.91304	1.72977	57	0.425865	-0.802032	0.630276	0.483949	0.010163	-2.65874
sweater	maglia	6.20833	1.10253	3.25	1.96159	6.20833	2.14637	53	0.961971	-0.047906	0.00424886	-2.98791	0.0899461	1.72725
terrific	magnifico	7.5	1.06322	3.16667	2.31567	6.125	2.17321	58	0.0776548	-1.7963	3.43101e-06	-5.13563	0.832925	0.211904
pig	maiale	4.625	1.73988	5.375	2.44616	6.08333	1.90917	57	0.758076	0.309492	0.292441	1.06261	0.0025365	3.15851
toothache	mal di denti	2.08333	1.50121	7.70833	1.23285	3.83333	1.99274	56	0.991632	-0.0105353	0.67657	0.419343	0.0116939	2.60668
seasick	mal di mare	2.16667	1.09014	7.625	0.969648	3.45833	1.53167	58	0.527124	-0.636238	0.0171202	2.45473	0.266263	-1.12253
sickness	malanno	2.08333	1.44212	6.45833	1.95558	4.08333	2.48328	56	0.508939	-0.66475	0.156535	1.43611	0.402336	-0.843864
malaria	malaria	1.95833	1.51741	7.20833	1.7932	3.33333	1.83366	53	0.0434977	2.06839	0.72138	0.358518	0.455971	0.751006
sick	malato	1.875	1.67624	7.70833	1.16018	3.20833	1.35066	55	0.991518	-0.0106795	0.014416	2.52682	0.84456	0.196992
illness	malattia	2.125	1.191	7.375	1.8133	3.45833	1.81729	57	0.202557	1.28914	0.135203	1.51538	0.132804	1.52494
rude	maleducato	2.20833	0.931533	7.04167	1.92194	5.08333	2.63615	56	0.326405	0.990057	0.0108667	2.63483	0.958118	-0.0527515
discomfort	malessere	2.75	1.62186	7.375	1.1726	4.375	2.06023	54	0.381115	0.883067	0.00859286	2.72741	0.768765	0.295474
malice	malevolenza	2.54167	0.977093	7.04167	1.08264	4.41667	1.71735	58	0.00669451	-2.81267	0.0683047	1.8576	0.0592482	1.92414
wicked	malvagio	1.91667	0.928611	7.45833	0.931533	4.75	2.13154	55	0.282882	-1.08448	0.0323769	2.19534	0.906546	-0.117939
eat	mangiare	7.25	1.32698	4.45833	2.75016	6.125	2.21286	55	0.0354951	-2.15574	0.0226288	-2.34563	0.839569	-0.203405
maniac	maniaco	1.79167	0.977093	7.54167	1.8877	4.83333	2.40772	55	0.703004	0.38326	0.572264	0.568123	0.12826	1.54426
dummy	manichino	4.79167	0.832971	3.41667	2.1451	6	1.91107	55	0.932797	-0.0847138	0.0391203	-2.11337	0.101417	1.66591
hand	mano	6.41667	1.38051	3.5	2.60434	6.08333	2.28257	54	0.324112	0.995128	0.0221738	-2.35524	0.349804	0.943153
tamper	manomettere	2.54167	0.779028	7	1.47442	4.45833	1.61458	57	0.00663846	-2.81759	0.00167161	3.29985	0.603128	-0.522816
alimony	mantenimento	4.29167	1.92194	5.70833	2.07426	5.41667	2.1451	58	0.972313	-0.0348574	0.938016	-0.0781019	0.957061	0.0540752
rotten	marcio	2.54167	1.17877	6.625	1.58286	4.66667	1.94862	55	0.147247	1.47005	0.227499	1.22046	0.952132	0.0603043
daisy	margherita	6.875	1.22696	2.29167	1.30148	6.08333	2.16527	58	0.39134	-0.863647	7.43464e-06	-4.92243	0.400149	0.847593
hammer	martello	4.70833	0.858673	5.5	2.39565	5.75	2.11105	58	0.107385	1.63538	0.4446	-0.769702	0.390225	0.865694
massacre	massacro	1.41667	0.583592	8.20833	0.832971	2.375	1.37722	55	0.513378	0.657851	0.035624	2.15417	0.310535	-1.02354
masturbate	masturbarsi	4.90476	2.64395	6.14286	1.79682	5.71429	2.4524	51	0.819808	-0.22897	0.827344	0.219233	0.753664	0.315507
material	materiale	4.79167	1.31807	5.16667	2.33437	5.54167	1.71893	53	0.12403	-1.56289	0.956957	-0.054229	0.59866	0.529515
pencil	matita	5.75	1.53934	3.04167	2.29326	5.66667	2.38959	56	0.737902	-0.3363	0.0468636	-2.03242	0.85891	-0.178582
wedding	matrimonio	7.83333	0.916831	5.20833	2.82811	7.08333	1.41165	54	0.0528748	1.97943	0.473592	-0.7217	0.165221	1.40678
madman	matto	3.125	1.32902	6.25	1.84744	5.08333	1.79169	55	0.0935715	-1.70642	0.367919	0.907848	0.872404	0.161357
medicine	medicina	3.875	1.985	6.20833	2.62064	4.75	2.13154	66	0.0764763	-1.79972	0.292219	1.06175	0.523191	0.641855
slime	melma	1.95833	1.42887	7.16667	2.29682	3.41667	2.37591	55	0.0720325	-1.83422	0.0170996	2.45918	0.0264193	-2.2814
melody	melodia	7.25	1.45213	3.54167	2.48437	6	2.04302	58	0.0260939	2.28331	0.453729	-0.754285	0.216732	1.24887
memory	memoria	6.625	2.01759	3.83333	2.89928	5.375	2.39224	57	0.74416	-0.327939	0.0354213	-2.15474	0.366244	-0.910785
beggar	mendicante	2.54167	1.41357	5.875	2.55908	4.41667	2.20507	58	0.109601	-1.62492	0.570288	0.570878	0.550531	-0.600472
mantel	mensola	5.58333	1.24819	3.20833	2.14637	6	1.74456	56	0.171337	1.38569	0.0351309	-2.15923	0.0315932	2.20479
mind	mente	6.875	1.32902	4.875	3.04049	5.75	2.09035	54	0.0277836	-2.26142	0.174953	-1.37453	0.0307343	-2.21865
chin	mento	5.30435	1.18455	3.65217	2.01379	4.95652	1.96511	57	0.194069	1.31412	0.000530315	-3.67319	0.797213	0.25816
wonder	meraviglia	7.41667	1.28255	4.58333	2.51805	5.91667	1.58572	57	0.0756529	-1.80946	0.00322811	-3.07514	0.949921	0.0630826
market	mercato	6.33333	1.49395	5	2.5876	6.125	1.67624	55	0.723024	0.356239	0.728183	0.34932	0.234457	1.20215
month	mese	5.375	0.875388	3.79167	2.35869	5.83333	2.07818	55	0.747207	0.323946	0.102427	-1.66089	0.0514443	1.99112
ladle	mestolo	6.75	1.2938	3.95833	2.51049	6.16667	2.14003	58	0.00489673	2.92587	0.0833334	-1.76203	0.0213211	2.36643
metal	metallo	5.20833	1.35066	3.83333	1.99274	5.5	1.56038	56	0.153531	1.44679	0.0453156	-2.04745	0.278184	1.09505
method	metodo	5.58333	1.83958	4.20833	2.34018	5.875	1.77697	56	0.0670463	-1.86766	0.0164782	-2.47255	0.113295	-1.60875
honey	miele	6.66667	1.40393	2.875	1.84891	4.875	2.23242	56	0.615284	0.505367	0.00700338	-2.7998	0.347466	-0.947477
improve	migliorare	7.58333	0.829702	4.375	3.06186	6.75	2.11105	57	0.182962	-1.34809	0.000347805	-3.80547	0.708888	-0.375222
millionaire	milionario	7.25	1.45213	4.875	2.75543	5.83333	2.29682	55	0.463147	-0.738838	0.233892	-1.20362	0.324703	-0.993738
menace	minaccia	2.20833	0.977093	7.29167	1.51741	3.83333	2.27781	55	0.279167	1.09298	0.865296	0.170431	0.90576	-0.118935
miracle	miracolo	7.625	1.46888	4.54167	2.99244	4.33333	2.61545	57	0.244842	1.1751	0.477106	-0.715688	0.97594	0.0302917
misery	miseria	2.29167	1.26763	7.54167	1.31807	3.91667	1.86307	55	0.367447	0.90875	0.0327061	2.19101	0.519039	0.649001
mystic	mistico	5.625	1.49819	3.91667	2.37591	5.875	2.07076	58	0.392697	0.861159	0.162912	-1.4133	0.272069	1.10886
meek	mite	5.65217	1.64064	3.34783	2.32787	5.17391	1.99208	57	0.205465	-1.28076	0.0456024	-2.04382	0.715305	-0.36656
cabinet	mobile	5.875	1.51263	4.5	2.14679	5.75	1.75078	56	0.164804	1.40751	0.78638	-0.272317	0.11445	1.6035
mobility	mobilità	4.375	2.16318	5.79167	2.82811	5.29167	2.38618	56	7.09583e-05	-4.2916	0.482739	0.706609	0.113675	-1.60702
modest	modesto	5.875	1.62354	3.58333	2.28257	5.25	2.11105	58	0.554932	-0.593835	0.080862	-1.7767	0.559945	-0.586306
manner	modo	5.125	1.39292	4.45833	2.26465	5.33333	2.099	54	0.831787	-0.21344	0.788956	-0.268999	0.765637	-0.299594
wife	moglie	7.45833	1.10253	3.66667	2.49637	6.16667	2.25864	55	0.136069	1.51275	0.00224917	-3.2051	0.685018	0.407781
moment	momento	5.20833	1.35066	3.66667	2.31567	5.58333	2.12473	55	0.000373592	-3.79186	0.00214991	-3.22053	0.470423	0.726812
world	mondo	6.70833	1.85283	4.04167	2.56191	5.45833	2.39527	56	0.406242	-0.836835	0.00296459	-3.10721	0.491969	0.691724
coin	moneta	6.08333	1.76725	4.20833	2.4313	5.83333	2.05715	58	0.63398	-0.478659	0.0212062	-2.36863	0.548166	0.604049
mountain	montagna	6.29167	2.15647	4.625	2.73166	3.875	2.00678	55	0.263317	-1.13015	0.434934	0.786528	0.000267379	-3.89612
rollercoaster	montagne russe	5.16667	2.21981	6.04167	2.9559	4.54167	2.06375	58	0.302054	-1.04131	0.0443357	-2.05557	0.0730275	-1.82581
moral	morale	6.54167	1.97768	4.66667	2.80786	6	2.30312	55	0.947888	-0.0656586	0.624948	-0.491616	0.914251	0.108175
soft	morbido	7	1.02151	2.45833	1.5598	5.33333	1.99274	56	8.25349e-05	4.24686	1.72853e-06	-5.34349	0.666914	-0.432674
measles	morbillo	2.54167	1.66757	6.66667	1.99274	4.58333	2.24416	53	0.736126	-0.338765	0.161284	1.42062	0.0681845	1.86177
morbid	morboso	3.04167	1.42887	6.58333	2.04124	4.83333	2.37133	55	0.977943	0.0277742	0.823792	0.223735	0.0515724	1.98999
death	morte	2.04167	1.89918	6.66667	2.29682	2.625	2.22266	54	0.741018	-0.332208	0.243152	-1.18005	0.66261	-0.438726
dead	morto	1.79167	1.7932	6.83333	2.31567	2.66667	2.23931	55	0.221578	1.23636	0.582275	-0.553337	0.630014	0.484416
tune	motivo	5.54167	1.28466	4.95833	2.51049	5.625	1.83712	55	0.154637	-1.44319	0.674714	-0.42194	0.764677	0.300832
motorcycle	motocicletta	6.45833	1.47381	5.75	1.91675	6.66667	1.55106	55	0.663463	-0.437498	0.5637	-0.580871	0.162337	1.41626
engine	motore	5.83333	1.73623	4.875	2.52488	5.375	2.14299	58	1	0	0.421944	-0.808785	0.475102	-0.718879
cow	mucca	6.875	1.39292	4.25	2.11105	5.5	1.7693	53	0.0271106	2.27293	0.341593	-0.959643	0.910532	0.112906
mucus	muco	2.41667	1.47196	6.75	1.75078	3.83333	2.21981	56	0.265354	-1.12508	0.00915729	2.69982	0.241489	-1.18381
fungus	muffa	2.41667	1.38051	7.16667	1.88049	3.83333	2.38959	57	0.440203	-0.777288	0.0131108	2.56095	0.0245309	-2.31
muffin	muffin	4.90909	2.44772	5.40909	2.36359	5.40909	2.17473	53	1.46505e-06	-5.42453	0.0923657	-1.71403	0.33254	-0.977955
windmill	mulino	6.45833	1.38247	3.41667	1.93181	5.54167	1.93321	55	0.143524	1.48398	0.0309721	-2.21429	0.762351	-0.3039
wall	muro	4.375	1.61009	5.45833	2.63718	4.91667	2.20507	57	0.477404	-0.715202	0.435421	0.785486	0.46703	0.732227
muscular	muscoloso	5.75	1.77544	4.16667	2.69729	5.29167	2.05319	66	0.0625026	-1.89479	0.00247339	-3.14729	0.137026	-1.50527
museum	museo	7.20833	1.35066	2.875	2.02833	5.08333	2.16527	55	0.394225	0.858714	0.00816193	-2.74482	0.0980363	-1.68304
music	musica	8.20833	0.779028	4.33333	3.26599	6.58333	2.35753	53	0.372747	-0.898947	0.591804	-0.539496	0.996193	0.00479447
mutation	mutazione	3.66667	2.03591	5.625	2.374	5.08333	2.46571	57	0.343431	-0.955358	0.830003	-0.215685	0.372092	0.89965
mutilate	mutilare	1.95833	0.999094	7.83333	0.916831	3.70833	1.98865	55	0.00195568	3.25276	0.103454	1.65582	0.46503	0.735715
narcotic	narcotico	3.04545	1.61768	6.77273	1.84989	3.95455	2.14869	54	0.868808	-0.165961	0.0349926	2.16293	0.696557	0.392061
hide	nascondere	3.5	1.50362	6.08333	2.26345	4.91667	1.86307	55	0.863062	-0.173287	0.407855	0.83406	0.756984	-0.31099
nose	naso	5.20833	0.779028	4.20833	2.55341	4.70833	1.75646	55	0.32412	0.994946	0.0906409	-1.72227	0.204911	-1.28289
christmas	natale	8.25	1.18872	4.16667	3.10213	5.70833	2.54489	55	0.528044	0.635027	0.0277857	-2.26025	0.605209	-0.519915
nature	natura	8.04167	0.80645	4.04167	3.25014	5.79167	2.44912	56	0.408331	0.833094	0.0590624	-1.92697	0.652556	0.452641
natural	naturale	6.83333	1.27404	3.58333	2.20507	6.20833	1.86452	55	0.0438225	-2.06324	0.0802991	-1.78182	0.475303	0.718806
ship	nave	5.625	2.06023	6.125	2.00678	5.04167	1.51741	58	0.00437257	-2.96621	0.154358	1.44315	0.146043	-1.47343
neglect	negligenza	2.5	1.10195	6.27273	2.16425	4.18182	2.01509	55	0.473674	-0.721474	0.300044	1.0462	0.324425	-0.994314
infant	neonato	7.79167	1.74404	4.58333	3.1196	5.875	2.32776	55	0.270115	-1.11402	0.0738403	-1.82235	0.269959	-1.11439
black	nero	2.91667	1.47196	5.79167	2.06375	4.375	1.61009	57	0.00103401	-3.45865	0.240069	1.18721	0.290393	-1.06717
nervous	nervoso	2.5	1.38313	7.33333	1.57885	4.20833	1.91059	54	0.590564	0.541246	0.110497	1.62261	0.728178	-0.349359
nectar	nettare	6.04348	1.8703	4.69565	2.54835	5.17391	2.05939	57	0.0561561	-1.94955	0.576638	-0.56153	0.881928	-0.149193
snow	neve	6	2.76626	5.66667	2.83866	4.875	2.72369	55	0.00295404	-3.11102	0.291814	1.06437	0.225062	-1.22696
neurotic	nevrotico	2.58333	1.41165	6.66667	1.73623	4.375	2.01759	55	0.293276	-1.06111	0.501046	0.677314	0.182982	-1.34863
knot	nodo	4.16667	1.6594	5.25	2.40018	4.95833	1.85283	55	0.159784	-1.42508	0.267355	1.12053	0.815141	-0.234923
ennui	noia	2.95833	1.33447	6	2.12644	4.75	2.06945	56	0.584523	0.549976	0.0453186	2.04742	0.0346141	2.16563
name	nome	6.58333	1.21285	3.875	2.15311	5.75	1.82376	55	0.0737713	1.8228	0.0587496	-1.93016	0.696163	0.392559
news	notizie	5.54167	1.66757	5.04167	2.91143	5.91667	1.97631	57	0.0042155	-2.98132	0.0220904	-2.35311	0.85097	0.188737
nude	nudo	4.45833	2.16653	6.20833	2.28376	4.70833	2.31214	58	0.0434935	-2.06407	0.260792	1.13561	0.618429	-0.500769
swimmer	nuotatore	7.04167	1.39811	3.375	2.33708	5.875	2.04966	56	0.750031	0.320171	4.07731e-05	-4.45403	0.679259	-0.415644
nourish	nutrire	7.08333	1.24819	4.41667	2.85774	6.5	1.97814	55	0.344088	0.95434	0.000809651	-3.54524	0.247614	1.16858
clouds	nuvole	3.95833	1.89918	5.83333	2.07818	4.41667	1.76725	53	1.10287e-07	-6.13508	0.142622	1.48821	0.00256545	-3.16558
overcast	nuvoloso	2.83333	1.60615	5.16667	1.711	4.58333	2.28257	56	0.0282205	-2.25262	0.132493	1.52659	0.53016	0.63169
obey	obbedire	5.20833	2.06375	4.45833	2.50181	5.70833	2.19642	56	0.0204351	2.38607	0.00975456	-2.67594	0.00092271	3.49915
obesity	obesità	2.45833	1.14129	5.95833	2.52774	4.08333	2.01983	56	0.97678	-0.0292362	0.201072	1.29372	0.431989	-0.791505
morgue	obitorio	1.5	1.10335	6.08333	2.97696	2.58333	1.88626	55	0.267861	-1.11934	0.250637	1.16105	0.180073	-1.3578
eye	occhio	6.125	2.04966	3.83333	2.4789	5.58333	2.1451	66	0.12594	-1.54993	0.00944234	-2.67382	0.288723	-1.06954
wink	occhiolino	6.75	1.32698	3.79167	2.57039	5.45833	2.39527	56	0.136209	1.51179	0.00315858	-3.08515	0.802351	-0.251496
ocean	oceano	5.875	2.60956	5.70833	2.74225	4.29167	2.13621	56	0.00158403	-3.32082	0.90523	0.119598	0.0711479	-1.83948
hate	odio	2.04167	1.19707	7.45833	1.81729	3.91667	1.99819	55	0.735166	-0.339981	0.01671	2.46838	0.144978	-1.4785
obnoxious	odioso	2.375	0.969648	6.70833	2.11576	4.41667	1.97631	57	0.040773	2.09341	0.447818	0.764338	0.235644	-1.1986
offend	offendere	2.29167	1.23285	7.33333	1.40393	4.66667	2.099	53	0.711475	-0.371866	0.260986	1.1362	0.126793	-1.55125
resent	offendersi	2.70833	1.26763	6.79167	1.86452	5.5	1.56038	55	0.712241	-0.370759	0.30568	1.03396	0.0207793	2.38053
shadow	ombra	3.125	1.67624	6.5	2.22632	4.29167	2.49311	55	0.000245918	-3.92199	0.00029593	3.86464	0.473495	-0.721767
umbrella	ombrello	4.75	1.48177	4.29167	2.17654	5.45833	2.10546	56	0.357443	0.927897	0.120309	-1.57752	0.0805573	1.77966
murderer	omicida	1.75	1.2938	8.08333	1.28255	3.125	2.25181	56	0.431152	0.792953	0.0604519	1.91618	0.761236	-0.305345
honest	onesto	8.25	0.84699	2.41667	2.48328	6.45833	2.35869	57	0.120172	1.57769	0.000110967	-4.15315	0.793881	-0.262502
honor	onore	7.5	0.780189	4.04167	2.57883	6	2.04302	57	0.138769	1.50141	0.00235325	-3.18418	1	0
opinion	opinione	5.625	0.923721	4.20833	2.44912	5.83333	2.14003	57	0.00736244	-2.77948	0.00581327	-2.86602	0.294048	-1.05904
burdened	oppresso	2.125	1.03472	6.91667	2.2247	4.29167	2.09511	54	0.00229266	-3.20142	0.933143	-0.0842832	2.88191e-06	5.22429
pamphlet	opuscolo	5.78261	1.20441	3.47826	2.46557	5.91304	1.95199	54	0.862026	-0.174627	0.0616667	-1.90836	0.101199	1.66753
option	opzione	6	1.2792	5.26087	2.3973	5.86957	1.42396	54	0.901507	-0.124342	0.598387	-0.529851	0.523871	0.641564
orchestra	orchestra	8	0.884652	4.08333	2.76495	6.125	1.82525	55	1.63177e-05	4.72555	0.223644	-1.23078	0.431228	0.792926
orchid	orchidea	7.95833	1.60106	3.625	2.76331	6.08333	2.50072	57	0.144145	1.48088	0.415782	-0.819736	0.67525	0.421121
tidy	ordinato	7.20833	1.28466	2.79167	2.12601	6.41667	2.1451	55	0.307763	1.02947	0.000948068	-3.49385	0.222319	1.23436
ear	orecchio	5.75	1.72576	4.29167	2.61233	5.33333	2.18028	56	0.317154	1.00934	0.84028	-0.202474	0.830359	0.215244
orgasm	orgasmo	7.40909	1.62302	7.54545	1.53459	6.13636	2.12234	53	0.0579817	-1.93781	0.558147	0.589325	0.112908	-1.61197
pride	orgoglio	5.20833	1.95558	4.375	2.66723	5.41667	2.30154	57	0.364976	-0.913215	0.00514025	-2.91048	0.666282	-0.433508
proud	orgoglioso	6.41667	2.06243	4.75	2.62513	6.25	1.82376	55	0.555849	0.592642	0.0360942	-2.14849	0.589675	-0.542486
gold	oro	7.125	1.82525	4	2.46718	6.20833	2.10546	55	0.948304	0.0651338	0.00513859	-2.91484	0.420939	0.810863
clock	orologio	6.5	1.56038	2.75	2.09035	5.29167	2.01039	55	0.00625882	2.8431	4.29052e-06	-5.10274	0.120444	1.57738
dreadful	orribile	2.04167	1.26763	7.08333	2.39414	3.75	2.5238	55	0.252675	-1.15601	0.564944	0.579013	0.788908	-0.269037
horror	orrore	1.91667	0.880547	8.16667	0.816497	3.08333	1.50121	55	0.506023	-0.669428	0.00299023	3.10678	0.152283	-1.45164
obscene	osceno	2.58333	1.21285	7.125	1.2959	4.33333	2.23931	54	0.127909	-1.54615	0.000190399	4.00593	0.474208	-0.720691
hospital	ospedale	2.20833	1.66757	7.16667	2.03591	3.29167	1.82921	57	0.191815	-1.32089	0.375857	0.892539	0.149569	-1.46077
obsession	ossessione	2.04167	0.690253	7.66667	1.20386	3.66667	1.60615	53	0.118053	-1.5888	0.0338948	2.17777	0.574297	-0.565238
hinder	ostacolare	3.04167	1.19707	6.08333	2.26345	4.875	2.41935	56	0.345432	-0.951514	0.188032	-1.33269	0.791176	0.266052
hostage	ostaggio	2.13636	1.03719	7.63636	1.49747	3.13636	1.58251	53	0.425955	0.802313	0.705603	0.379812	0.223061	1.23288
hostile	ostile	3.18182	1.50036	6.45455	1.53459	4	1.30931	64	0.364153	0.913989	0.771976	-0.291021	0.0155119	-2.48671
optimism	ottimismo	8.20833	0.931533	4.5	3.00724	6.41667	1.90917	55	0.305804	1.03369	0.0271	-2.27074	0.184726	-1.34319
peace	pace	8.58333	0.50361	3.41667	2.73332	6.5	2.18692	55	0.0558597	1.95346	0.157078	-1.43455	0.43045	0.794274
pan	padella	6.54167	1.41357	4.5	2.35907	6.375	2.03902	58	0.0853501	1.75033	0.704146	-0.381609	0.11216	1.61306
father	padre	7.58333	1.76725	4.04167	2.94115	5.41667	2.44801	57	0.650035	-0.456123	0.103259	-1.6558	0.757028	-0.310877
palace	palazzo	6.125	1.5411	3.45833	2.46681	5.16667	1.94862	55	0.872814	0.160834	0.00646834	-2.83102	0.873001	0.160595
dustpan	paletta	5.45833	1.06237	3.875	2.02833	5.95833	1.78104	56	0.526098	0.637963	0.561209	-0.584534	0.233892	1.20338
bullet	pallottola	1.83333	1.09014	7.83333	1.55106	3.29167	1.89918	55	0.059478	-1.92445	0.000833496	3.53582	0.0835726	-1.76231
swamp	palude	2.66667	1.711	6.75	2.13154	4.33333	2.27781	55	0.0134393	-2.55431	0.00620052	2.84653	0.767973	-0.296489
bench	panca	6.375	1.34528	3.08333	2.48328	6.41667	2.06243	58	0.0707216	1.84111	0.198481	-1.30077	0.0069418	2.79937
panic	panico	2.08333	0.928611	7.66667	1.8098	3.08333	1.99819	58	0.37598	-0.892187	0.191317	1.32213	0.174286	-1.37543
trouser	pantalone	6.20833	1.76879	3.625	2.28059	6.16667	2.099	55	0.437161	0.782699	0.102697	-1.65955	0.059794	1.92199
paradise	paradiso	8.25	0.73721	3.125	2.62616	5.33333	2.76101	55	0.108554	1.63123	0.0321767	-2.198	0.77334	-0.289431
paralysis	paralisi	2.125	1.2959	7.08333	2.04124	2.95833	2.23566	55	0.068334	1.85932	0.622781	-0.494702	0.511161	0.661331
part	parte	4.875	0.850192	4.70833	2.01039	5.20833	1.95558	57	0.341795	-0.958628	0.648297	-0.458556	0.753782	-0.315172
passage	passaggio	5.83333	1.20386	4.125	2.17321	6.08333	1.88626	55	0.409481	0.831154	0.0767476	-1.80375	0.00576301	2.87325
passion	passione	7.25	1.45213	4.04167	2.82041	6.125	2.19312	56	0.012032	-2.5957	1.36226e-08	-6.63939	0.990442	0.0120337
pasta	pasta	6.875	1.62354	4.5	2.46718	7.04167	1.68056	58	0.180523	-1.35547	0.583527	-0.551327	0.222278	1.23373
pastel	pastello	6.58333	1.17646	3	2.24577	6.375	2.24214	55	0.520434	-0.646827	0.00408245	-2.99726	0.222891	1.23281
pie	pasticcio	3.41667	1.05981	6.66667	1.6594	4.95833	1.73153	57	0.00484808	-2.93149	0.124839	1.5577	0.234153	-1.20247
patriot	patriota	6.58333	1.38051	4.16667	2.38959	4.91667	1.76725	56	0.952504	0.0598306	0.000991754	-3.47562	0.0141439	-2.53282
fear	paura	2.29167	1.48848	7.20833	1.76879	3.875	1.9407	55	0.84064	0.202028	0.628766	0.486188	0.509858	0.663381
floor	pavimento	5.125	1.82525	5.25	2.55802	5.66667	2.099	57	0.733774	-0.341779	0.10045	1.66976	0.0762482	1.80569
patient	paziente	6.75	1.56733	2.70833	1.80529	5.375	2.41035	53	0.0118991	2.60495	6.52063e-05	-4.3362	0.6904	-0.400498
insane	pazzo	2.45833	1.444	6.91667	1.99819	4.45833	2.28376	56	0.0063909	-2.83344	0.265678	1.12431	0.260471	-1.13678
sinful	peccaminoso	4.34783	2.03623	5.47826	2.53825	5.30435	2.09837	54	0.0131652	-2.56393	0.784909	0.27429	0.796723	0.258866
sin	peccato	2.33333	1.0495	7.125	1.70198	4.16667	2.42571	55	0.00309115	-3.09521	0.00461696	2.95335	0.112889	-1.61107
fur	pelliccia	5.54167	2.30272	4.79167	2.16653	5.79167	1.99955	55	0.214747	1.25511	0.420531	-0.81158	0.606893	0.517484
pain	pena	3.125	1.75233	6.16667	2.31567	3.95833	2.45798	55	0.993803	0.00780185	0.320551	1.00238	0.56714	-0.575739
penalty	penalità	2.79167	1.14129	6.5	1.88818	3.875	1.48361	54	0.197317	1.30532	0.677341	0.418362	0.903386	-0.121956
penis	pene	3.78261	2.55764	6.52174	2.1715	4.86957	1.76595	55	0.000211191	-3.96886	0.465452	0.735016	0.0374209	-2.13279
pen	penna	6.20833	1.41357	4.33333	2.44357	6.04167	2.29326	56	0.199474	1.29839	0.163293	-1.41265	0.980961	0.0239705
thought	pensiero	5.41667	2.18526	5.66667	2.74522	5.75	2.02699	55	0.00372675	-3.02956	0.0939264	-1.70453	0.439886	-0.778029
thoughtful	pensieroso	3.5	1.10335	6.20833	2.10546	5.125	1.91816	57	0.00455429	-2.95383	0.155533	1.43931	0.640407	0.469636
repentant	pentito	4.45833	2.32153	5.16667	2.20013	4.79167	1.69344	55	0.0374189	-2.13281	0.713053	-0.369663	0.180265	-1.35719
pot	pentola	7.04167	1.30148	5.33333	2.37133	6.70833	1.73153	55	1.67396e-05	4.71825	0.0475412	2.02681	0.00957839	2.68457
loser	perdente	2.16667	1.00722	6.16667	2.21981	4.58333	2.01983	55	0.675637	-0.420668	0.771548	0.291786	0.177553	1.36582
perfection	perfezione	7.16667	1.23945	3.45833	2.39527	5.54167	2.35869	55	0.267996	1.11902	0.00350425	-3.05126	0.802206	-0.251706
danger	pericolo	3.04167	2.11576	7.54167	1.69344	4.66667	2.33437	54	0.130297	1.53633	0.589616	0.542632	0.409766	0.830763
lost	perso	2.75	1.32698	6.58333	1.99819	4.04167	2.0319	55	0.702519	-0.383919	0.887564	0.142045	0.971091	-0.0364048
person	persona	6.79167	1.31807	3.79167	2.81269	5.33333	2.05715	53	0.965717	0.0431838	0.0396186	-2.10975	0.447934	-0.764544
wit	perspicacia	5.69565	1.84477	6.08696	2.08704	6.04348	1.98811	57	6.55908e-05	-4.30876	0.723029	0.356169	0.790012	0.267549
pervert	pervertito	2.22727	1.41192	8.13636	0.774317	4.59091	2.44285	54	0.416371	-0.819027	0.000159549	4.06004	0.966366	-0.0423622
fish	pesce	6.41667	1.24819	3.58333	2.12473	5.66667	2.14003	55	0.186135	1.33883	0.0354913	-2.15579	0.431887	0.791787
gloom	pessimismo	2.5	1.31876	5.83333	1.9708	4.83333	2.18028	53	0.9225	-0.0977495	0.717419	-0.363848	0.168417	1.39639
pest	peste	1.66667	0.963087	7.54167	1.84106	3.29167	2.15647	66	0.153858	-1.44262	0.046864	2.02549	0.299439	-1.04586
gossip	pettegolezzo	3.08333	1.31601	6.25	1.79976	5.08333	2.04124	57	0.05014	-2.0012	0.96875	0.0393488	0.74446	-0.327539
pleasure	piacere	7.16667	1.09014	4.125	2.86375	5.875	2.30901	56	0.00221508	-3.20752	0.010011	-2.6661	0.0153253	-2.50128
plant	pianta	7.79167	0.977093	3.75	2.55802	5.875	2.27104	57	2.91491e-05	4.54427	0.343332	-0.955555	0.661252	0.440485
plate	piatto	6.58333	1.31601	3.58333	2.63615	6.70833	1.57367	57	0.111765	1.61531	0.00189255	-3.25813	0.0158861	2.4857
square	piazza	6.75	0.944089	3.16667	2.01444	5.875	1.91816	55	0.921547	-0.0989382	0.00347342	-3.05437	0.88877	-0.140511
lice	pidocchi	2.04167	1.39811	7.70833	1.89918	5.08333	2.97696	55	0.0751549	-1.81387	0.0057797	2.8722	0.0373924	2.13312
foot	piede	4.70833	2.13621	5.20833	2.65361	5.375	2.48145	55	0.188751	-1.33078	0.467455	0.731706	0.753261	0.315917
pity	pietà	4.20833	2.35869	5.91667	1.88626	5	1.95604	55	0.0339803	2.17458	0.0863962	1.74599	0.952132	-0.0603043
lazy	pigro	3.58333	1.28255	4.54167	2.48437	5.20833	1.81729	55	0.0590018	-1.92818	0.889578	0.139483	0.102337	1.66133
pine	pino	6.875	1.80127	2.95833	2.27423	5.29167	2.38618	55	0.143274	1.48492	0.142943	-1.48618	0.730501	-0.346216
rain	pioggia	3.29167	1.94443	5.70833	1.85283	4.25	2.02699	58	0.078253	-1.7926	0.0601237	1.91734	0.619552	-0.499164
pistol	pistola	1.83333	0.916831	7.58333	1.79169	3.375	1.86063	56	0.0013164	-3.38245	0.0277551	2.25961	0.182621	-1.34946
python	pitone	2.91667	2.08341	7.45833	1.76879	3.54167	1.7932	55	0.319115	-1.00538	0.0215906	2.36489	0.450587	-0.759853
paint	pitturare	6.45833	1.41357	3.91667	2.10417	5.70833	1.94443	55	0.147633	-1.46862	0.541311	-0.614665	0.258007	-1.14296
pizza	pizza	7.04167	1.48848	3.70833	2.42234	5.79167	2.1865	54	0.00240288	-3.18527	0.004848	-2.9381	0.0620906	-1.90516
pinch	pizzicotto	5.375	2.16318	5.125	2.25181	5.83333	1.30773	55	0.201893	1.29161	0.236083	-1.19792	0.0569268	1.94474
poetry	poesia	7.33333	1.12932	2.79167	2.02117	5.29167	2.27423	56	0.863953	-0.172133	0.0164689	-2.47277	0.124637	-1.55897
armchair	poltrona	6.79167	1.86452	2.20833	1.8877	6.41667	2.1451	55	0.0803331	-1.78162	0.0173208	-2.45404	0.0183561	2.43074
door	porta	5.95833	1.48848	3.91667	2.2247	6.125	1.96297	56	0.490064	0.694784	0.111045	-1.6191	0.454687	0.75286
ashtray	posacenere	4.56522	0.843482	3.52174	2.01967	5.34783	1.87347	54	0.481384	0.708985	0.0127279	-2.5771	0.310798	1.02315
mighty	possente	5.45833	1.444	5.41667	2.32036	5.20833	2.08471	66	0.568469	-0.573183	0.35916	-0.923405	0.433314	-0.788351
chance	possibilità	6.66667	1.27404	4.58333	2.74918	5.29167	1.85283	57	0.0185396	-2.42414	0.0013646	-3.36743	0.00273818	-3.13219
mail	posta	6.25	1.48177	4.20833	2.604	5.41667	2.10417	56	0.00812248	2.7448	0.0489319	-2.013	0.235538	1.1991
poster	poster	6.13636	0.940894	3.22727	2.04548	5.54545	1.9205	53	0.969501	-0.0384149	0.175105	-1.37439	0.21762	-1.24772
powerful	potente	5.5	1.84155	5.20833	2.66995	5.54167	2.26465	55	0.463561	-0.73815	0.112426	-1.6132	0.681142	-0.413097
power	potenza	6.29167	1.73153	4.625	2.61787	5.20833	2.02117	55	0.591751	-0.539454	0.0646138	-1.88575	0.0204055	-2.38792
poverty	povertà	2.54167	1.99955	7.125	2.21286	3.70833	2.34945	55	0.0350408	2.16132	0.492465	0.691012	0.486081	-0.701287
prairie	prateria	7.66667	1.16718	2.70833	2.29326	5.625	2.53347	66	0.0165087	2.46027	0.105212	-1.64265	0.14576	1.47205
lawn	prato	7.75	1.39096	3.20833	2.58725	5.95833	2.44023	55	0.664995	0.435374	0.571903	-0.568657	0.68919	-0.402071
cliff	precipizio	2.125	1.2959	6.875	2.72369	3.70833	2.31214	56	0.404637	-0.839718	0.265834	-1.12394	0.530686	-0.630879
troubled	preoccupato	2.875	0.991814	6.625	1.58286	4.45833	1.84106	55	0.326175	-0.990692	0.581056	0.55513	0.188362	1.33198
pressure	pressione	3.20833	1.74404	6.5	1.95604	5.54167	2.48437	54	0.543377	0.611588	0.768832	-0.295385	0.0148588	2.51643
prestige	prestigio	7.04167	1.39811	4.91667	2.51805	6.04167	1.48848	58	0.493712	-0.688773	0.0859748	-1.74675	0.558298	-0.588775
priest	prete	6.33333	1.78561	2.79167	2.14637	5.45833	2.41335	56	0.00199742	3.2427	1.43641e-06	-5.39411	0.601001	0.525949
prison	prigione	2.5	1.79371	7.25	1.87083	3.5	2.18692	66	0.143311	1.4812	0.305282	1.0332	0.817782	0.231319
spring	primavera	8.08333	0.829702	3.625	2.87134	5.04167	2.69426	55	0.939416	0.076352	0.139727	-1.49848	0.00866628	-2.72234
privacy	privacy	6.52381	1.47034	3.14286	2.22004	5.57143	2.08738	54	0.479785	-0.711585	0.000652051	-3.61913	0.957707	0.0532778
trouble	problema	3.70833	1.57367	7.16667	1.711	5.29167	2.21613	56	0.145905	1.47466	0.755977	-0.312295	0.671398	0.426474
profit	profitto	5.45833	2.34018	5.83333	2.46129	5.66667	2.31567	56	0.0204896	-2.38499	0.694606	-0.394643	0.928857	0.0896863
perfume	profumo	6.625	2.14299	3.29167	2.54489	6.08333	2.2247	58	0.0625185	-1.89918	0.00654555	-2.82091	0.725355	0.353018
progress	progresso	7.43478	0.895752	4.73913	2.87967	6.13043	1.93777	54	0.55434	0.594983	0.0108237	-2.63972	0.258503	1.14197
promotion	promozione	7.08333	1.41165	4.375	2.7946	5.75	2.50651	58	5.62524e-05	-4.34776	0.0110145	-2.62656	0.0228593	-2.33797
whore	prostituta	2.20833	1.17877	6.54167	2.12601	5.125	2.19312	55	0.678739	-0.416399	0.0264682	2.28063	0.152423	1.45113
protected	protetto	5.91667	2.32036	5.16667	2.9879	5.875	2.27104	55	0.00112054	-3.439	0.534645	0.624862	0.57202	0.568484
boxer	pugile	4.58333	2.12473	5.45833	2.22592	5	1.74456	55	0.0214091	-2.36835	0.716687	-0.364764	0.857012	-0.181027
dagger	pugnale	2.41667	1.58572	7.375	1.95187	3.91667	2.46571	56	0.101158	-1.6667	0.00740053	2.77941	0.164519	-1.40847
pungent	pungente	3.16667	1.40393	6.79167	1.81729	5.25	2.45392	55	0.278894	-1.09361	0.194639	1.31299	0.105876	1.64403
punishment	punizione	2.625	1.78916	6.79167	2.26465	4.83333	2.35292	57	0.993834	-0.00776222	0.286908	1.07499	0.00955033	2.68228
prick	puntura	2.54167	1.38247	6.29167	2.67808	4.41667	2.66893	55	0.174254	-1.37647	0.751336	0.318468	0.648719	0.458054
pus	pus	2.45833	1.66757	7.20833	1.71893	4.58333	2.28257	58	0.0819808	1.77001	0.429014	0.796458	0.291121	1.06538
putrid	putrido	2.33333	1.46456	6.5	1.95604	4	1.95604	55	1	0	0.0902087	1.72464	0.779793	-0.280963
hooker	puttana	2.29167	1.36666	7.08333	2.18526	4.83333	2.07818	55	0.00207698	-3.2323	0.00720836	2.79107	0.000750343	3.56987
stink	puzza	2.95833	2.11576	6.25	2.55802	5.33333	2.59877	57	0.0682853	1.85835	0.446381	-0.766773	0.0493272	2.00858
copybook	quaderno	6.45833	1.38247	4.125	2.5076	6.20833	1.5598	55	0.000410426	3.76231	0.0155488	-2.49699	0.00190802	3.26113
picture	quadro	6.95833	1.12208	2.25	1.48177	6.33333	2.31567	54	0.306413	1.03256	0.000665208	-3.61269	0.0546911	1.96396
quality	qualità	6.75	1.25974	4.5	2.46718	6.33333	1.43456	55	0.629371	-0.485328	0.131199	-1.53223	0.0225216	2.34758
quart	quarto	5.04348	0.638055	4.04348	1.79591	5.52174	1.41001	54	0.153467	1.44775	0.0834224	-1.7638	0.0957517	1.69544
oak	quercia	7.04167	1.45898	2.5	1.91107	4.58333	2.33902	56	0.920169	0.100673	0.000665765	-3.60457	0.00523177	-2.9062
rabies	rabbia	2.33333	1.27404	7.20833	1.76879	4.75	1.72576	56	0.211806	-1.26305	0.908192	-0.115842	0.24348	-1.17876
radiator	radiatore	4.47826	1.56291	5.34783	2.6902	5.13043	1.74002	54	0.0973384	-1.68718	0.270893	1.1124	0.922386	0.0978853
radio	radio	6.95833	1.65448	3.95833	2.34945	6.625	1.49819	55	0.379614	-0.885739	0.403162	-0.842491	0.244414	1.17662
radiant	radioso	7.625	1.20911	4.33333	3.08808	6	2.08514	56	0.437043	-0.7828	0.183252	-1.34748	0.68699	-0.405041
girl	ragazza	7	1.21584	3.45833	2.37705	6.08333	1.81579	54	0.47677	0.716501	0.000886079	-3.51965	0.774163	-0.288376
kids	ragazzini	7.375	1.0135	5.08333	2.73332	6.25	2.00543	56	0.000120243	4.13456	0.993281	-0.00845913	0.511819	0.660221
boy	ragazzo	7.04167	1.33447	4.29167	2.61233	5.54167	1.74404	66	0.399692	0.847658	0.00234528	-3.16517	0.271177	-1.10965
snuggle	raggomitolarsi	4.04167	2.31214	5.54167	2.79719	4.75	2.26984	56	3.80069e-05	-4.47446	0.360113	-0.922718	0.248591	-1.16591
spider	ragno	3.25	1.70038	6.79167	2.41335	5	2.43168	55	0.250506	-1.16137	0.107729	1.63515	0.756847	0.311171
regretful	rammaricato	2.95652	1.10693	6.26087	1.9121	4.73913	2.26068	54	0.630922	-0.483178	0.567408	0.575404	0.308031	1.02908
frog	rana	4.20833	1.7932	5.25	2.5238	5.04167	2.27423	55	0.757607	-0.310166	0.829272	0.216664	0.679909	-0.414791
rancid	rancido	3.625	1.34528	5.16667	2.07818	5.125	1.89536	55	0.00183767	3.27386	0.478685	-0.713286	0.0852851	1.75236
swift	rapido	6.375	1.40844	4.25	2.382	5.45833	2.1865	57	0.583607	0.551264	0.000906234	-3.50157	0.742703	-0.329876
abduction	rapimento	2.04167	1.62799	7.79167	1.50302	3.45833	1.69344	56	0.931406	0.0864645	0.0989624	1.67779	0.129486	1.53879
robber	rapinatore	1.875	0.679674	7.66667	1.43456	3.54167	1.8877	56	0.0828991	-1.76569	0.00838575	2.73287	0.0216777	-2.36201
intercourse	rapporto sessuale	6.95652	1.74456	6.43478	2.55532	6	1.80907	54	0.579098	0.558077	0.512082	0.659964	1	0
razor	rasoio	4.79167	1.84106	5.375	2.55058	5.58333	2.20507	54	0.872911	0.160723	0.209929	1.26887	0.531856	0.629223
rat	ratto	2.58333	1.41165	6.91667	2.06243	4.29167	2.23566	55	0.833642	-0.211032	0.302197	1.04151	0.491946	0.691844
king	re	6.58333	1.69184	4	2.32192	6.08333	1.97631	57	0.101445	1.66478	0.0210258	-2.37327	0.137029	1.50819
gift	regalo	8.04167	0.690253	5.375	2.88644	6.625	1.95187	58	0.872392	-0.161333	0.0662497	-1.87201	0.297942	1.05029
queen	regina	6.75	1.79976	4.20833	2.68618	5	2.34057	55	0.903701	0.121547	0.0113703	-2.6191	0.0449073	-2.05235
rejected	respinto	2.58333	1.01795	6.5	2.10589	3.91667	2.06243	55	0.0339095	2.17548	0.879814	-0.15191	0.687685	-0.40413
reptile	rettile	2.33333	1.20386	7.45833	1.5598	3.08333	1.81579	54	0.000263773	-3.90527	0.00100108	3.47966	0.000800386	-3.5528
revolver	revolver	2.78261	1.34693	7.17391	1.89862	3.69565	1.86924	54	0.00191143	-3.26357	0.0156211	2.49663	0.0770775	-1.80232
defiant	ribelle	2.95833	1.26763	6.91667	1.93181	4.875	2.15311	56	3.98794e-09	-6.96273	0.0260182	2.28666	0.0123925	-2.58429
blackmail	ricatto	2.25	1.07339	7.5	1.31876	4.58333	2.04124	53	0.530984	0.630644	0.0521512	1.98657	0.681703	0.412409
riches	ricchezze	6.79167	1.7932	4.20833	2.7816	6.04167	2.27423	53	0.639445	-0.471181	0.0129987	-2.57056	0.723248	-0.356008
wealthy	ricco	6.70833	1.87615	4.375	2.44616	6.20833	2.12601	55	0.358568	-0.925852	0.00768131	-2.76747	0.271661	1.11039
reward	ricompensa	6.625	1.78916	4.41667	2.87291	5.91667	2.53526	55	0.00539902	-2.89695	0.0263689	-2.2822	0.499437	-0.679873
thankful	riconoscente	7.375	1.34528	4.45833	3.05001	6.20833	2.24537	55	0.117825	-1.58886	0.0289203	-2.24337	0.77984	-0.280902
memories	ricordi	6.54167	1.71893	3.41667	2.53526	5.08333	2.50072	56	0.478896	-0.712854	0.000168803	-4.03215	0.936775	0.0796805
ridicule	ridicolo	3.41667	1.28255	6.29167	2.21613	5.29167	2.33087	55	0.168747	1.39459	0.982084	-0.0225582	0.13012	1.53662
trash	rifiuto	2.83333	1.37261	6.08333	2.16527	4.95833	2.27423	56	0.381492	0.882102	0.609959	-0.513015	0.155403	1.44011
ruler	righello	6.41667	1.71735	3.33333	2.29682	6	2.43168	56	0.0137638	2.54348	0.0361149	-2.14728	0.255143	1.14973
rigid	rigido	4.125	1.2619	5.58333	1.83958	5.08333	1.71735	55	0.725629	-0.352744	0.599453	0.528247	0.0953712	1.69689
relaxed	rilassato	7.33333	1.12932	2.29167	2.07426	5.875	2.2901	56	0.000592147	-3.64203	0.0806615	-1.77904	0.695448	-0.393496
refreshment	rinfresco	7.54167	0.931533	5.375	2.49891	6.58333	1.88626	56	0.639189	0.471397	0.97274	0.0343246	0.621435	0.496572
sheltered	riparato	5.875	1.56906	4.45833	2.35869	5.70833	2.05319	55	0.238582	-1.19148	0.330076	-0.982664	0.143192	1.48523
laughter	risata	8.08333	0.775532	4.45833	2.96324	6.75	1.89393	66	0.307195	-1.02909	0.00750628	-2.75845	0.87368	-0.159604
reserved	riservato	6.04167	1.51741	2.91667	2.24416	6.125	2.19312	57	0.721515	-0.358203	0.00749547	-2.77286	0.183576	1.34617
respect	rispetto	7.79167	1.06237	3.625	2.84089	5.08333	2.41223	55	0.0245194	-2.31249	6.62879e-06	-4.98091	3.68329e-06	-5.14527
respectful	rispettoso	7.29167	1.73153	3.33333	2.71336	5	2.06419	55	0.340604	-0.96131	0.0506238	-1.99842	0.00965728	-2.68146
answer	risposta	5.83333	1.09014	4.625	2.41035	5.58333	1.97631	55	0.309184	-1.02643	0.0132601	-2.55955	0.563341	-0.581407
restaurant	ristorante	8	0.884652	5.25	3.08221	7.04167	1.68056	56	0.00169199	3.29871	0.824483	0.222824	0.00128514	3.39041
achievement	risultato	6	1.69398	5.125	2.69157	5.91667	2.18526	57	0.422082	-0.808645	0.0670915	-1.86669	0.318285	1.0068
delayed	ritardato	2.79167	1.06237	6.58333	2.37591	4.41667	2.37591	66	0.941873	-0.0731941	0.0278394	2.24924	0.480029	-0.710287
reunion	riunione	5.33333	1.76109	5.125	2.30901	5.79167	1.50302	55	0.623203	0.4941	0.506066	-0.669361	0.0715458	1.83746
reverent	riverente	4.95652	2.30569	5.78261	2.41127	5.26087	1.68462	54	0.444651	-0.770008	0.301772	1.04262	0.728538	-0.348877
journal	rivista	6.04348	0.928256	3.04348	2.05555	6.17391	2.14587	56	0.741652	-0.331303	0.0844986	-1.75633	0.571103	0.569784
revolt	rivolta	2.625	1.52693	6.83333	2.20013	4.875	2.41935	53	6.86058e-07	-5.63463	0.922839	0.0973201	0.032726	-2.19289
gun	rivoltella	2.45833	2.12601	7.04167	1.92194	3.41667	1.90917	58	0.0174673	-2.44674	0.2724	1.10808	0.0155895	-2.49182
rock	roccia	6.16667	1.6854	4.20833	2.58725	4.875	2.30901	55	0.0213822	2.36886	0.16673	-1.40134	0.487282	-0.699348
romantic	romantico	7.54167	1.14129	3.25	2.41823	5.25	2.2506	56	0.116197	-1.59565	0.000473723	-3.71283	0.0658413	-1.87621
rose	rosa	8.125	0.850192	2.70833	2.17654	5.625	2.49891	66	0.0249231	2.29495	0.00170809	-3.27056	0.981705	-0.0230178
red	rosso	6.66667	1.85722	5.29167	2.64541	6.20833	2.10546	55	0.326134	-0.990776	0.0363492	-2.14543	0.332557	-0.977592
broken	rotto	2.875	1.22696	6	2.28416	5.375	2.10202	57	0.436727	-0.783243	0.260726	1.13596	0.01531	2.50029
scorching	rovente	3.125	1.36135	6.41667	2.48328	4.125	2.09165	55	0.304829	-1.0358	0.160159	1.42378	0.904978	-0.119927
noisy	rumoroso	2.875	1.59653	7	1.61515	4.83333	1.711	56	0.621532	-0.496434	0.32434	0.994329	0.148369	1.46553
rough	ruvido	3.83333	1.46456	5.125	2.43726	5.54167	2.04257	57	0.213675	-1.25757	0.646196	0.461501	0.519838	0.647609
wise	saggio	7.54167	1.17877	3.54167	2.41335	5.45833	2.30272	54	0.537174	0.621059	0.00633607	-2.84069	0.177415	-1.3666
willow	salice	5.70833	1.75646	3.70833	1.85283	5.91667	2.01983	55	0.97219	-0.0350211	0.097592	-1.68533	0.14929	1.46252
greet	salutare	7.33333	1.43456	4.66667	2.94392	6.75	1.75078	55	0.0871101	1.74193	0.22097	-1.23801	0.00565424	2.88018
health	salute	7	1.50362	4.125	2.99728	5.83333	2.01444	55	0.19029	-1.32609	0.130678	-1.53435	0.860531	0.176523
salute	saluto	7.08333	0.928611	3.45833	2.34018	5.95833	1.92194	55	0.98587	-0.0177915	0.000348475	-3.81367	0.791153	-0.266105
save	salvare	7.41667	1.6129	5.5	2.78193	6.625	1.78916	55	0.131555	-1.53078	0.00508987	-2.91828	0.437424	-0.782248
rescue	salvataggio	6.79167	1.95558	6.375	2.46387	6.70833	2.01039	56	0.766927	0.297841	0.768325	0.296	0.601054	0.525871
savior	salvatore	7.83333	0.868115	4.29167	2.86628	5.66667	2.23931	57	0.0137287	2.54303	0.0287184	-2.24421	0.53518	0.623904
bloody	sanguinoso	2.29167	1.26763	7.45833	1.7932	3.58333	2.08341	55	0.914592	-0.107743	0.0237159	2.32628	0.292866	-1.06202
saint	santo	7.91667	1.10007	2.91667	2.44801	4.83333	2.16025	57	0.000333449	3.81856	0.0010983	-3.43893	0.298303	-1.04966
awed	sbalordito	5.6087	1.55911	5.6087	2.46317	4.56522	1.87873	54	0.000465286	-3.72706	0.000463197	-3.72849	0.000143105	-4.09318
stairs	scala	5.625	1.09594	4.83333	2.51373	5.79167	1.71893	55	0.0996312	1.6749	0.366747	-0.910089	0.0194345	2.40771
scandal	scandalo	2.95833	1.85283	6.29167	2.27423	5.08333	2.10417	56	0.931029	-0.086941	0.743602	-0.328708	0.31272	1.01871
roach	scarafaggio	2.66667	1.46456	6.41667	2.44801	5.125	2.54204	56	0.228744	-1.21691	0.449946	0.760837	0.147251	1.46966
shoe	scarpa	6.375	1.1726	3.08333	2.37591	5.83333	2.23931	55	0.421765	0.809414	0.000930815	-3.49985	0.845141	-0.196246
skeptical	scettico	4.17391	1.23038	4.47826	2.55609	5.17391	1.99208	56	0.0506489	-1.9974	0.0144767	-2.5237	0.733309	-0.34243
joke	scherzo	6.16667	2.099	6.33333	2.68112	6.25	2.15184	54	0.0895353	-1.72893	0.61042	0.512459	0.533757	0.6263
crushed	schiacciato	2.29167	1.12208	6.75	1.64845	3.91667	2.41223	57	0.326236	-0.990253	0.797834	0.257352	0.300185	1.04554
slap	schiaffo	2.66667	1.37261	6.54167	2.4313	4.375	2.39224	55	0.891647	-0.136852	0.961476	0.0485224	0.602429	-0.523935
slave	schiavo	2.04167	0.954585	6.70833	1.78104	3.5	1.7693	54	0.30588	1.03371	0.6607	0.441381	0.465339	-0.735299
foam	schiuma	4.70833	1.92194	4.75	2.83227	5.41667	2.24416	58	9.29523e-05	-4.2004	0.519049	0.648768	1	0
shy	schivo	4.31818	0.945484	4.09091	2.18019	4.86364	1.61232	53	0.165443	1.40639	0.210672	1.26706	0.00777286	2.76702
scarf	sciarpa	6	1.38313	3.16667	1.94862	5.54167	1.95558	56	0.0687255	-1.85595	0.0697983	-1.8486	0.764077	-0.301596
monkey	scimmia	5.16667	2.05715	6.08333	1.76725	5.45833	1.71893	55	0.290042	-1.06832	0.00924214	2.6981	0.205032	1.28254
nonsense	sciocchezza	3.25	1.51083	6.45833	2.39527	4.91667	2.2247	55	0.00483245	-2.93697	0.0249928	2.30455	0.787463	-0.270925
silly	sciocco	3.25	1.2938	5.66667	2.099	5.08333	1.81579	57	0.765026	-0.300319	0.510272	0.662577	0.806955	0.245495
bowl	scodella	6.16667	1.94862	4.04167	2.44023	6.5	2.16695	55	0.0213822	2.36886	0.132362	-1.52752	0.0376993	2.12955
colander	scolapasta	6.16667	1.23945	3.79167	2.55341	6.29167	2.29326	58	0.0182914	2.42831	0.044565	-2.05327	0.049725	2.00421
ink_remover	scolorina	5.04167	0.464306	3.375	1.92946	5.625	1.55515	57	0.173568	1.37807	0.00463012	-2.94794	0.134439	1.51841
defeated	sconfitto	2.41667	1.21285	6.875	1.51263	4.20833	2.04257	56	0.0527433	1.97898	0.433354	0.789147	0.00347924	3.05133
scooter	scooter	6.29167	1.82921	6.04167	2.11576	5.95833	1.73153	55	0.751087	0.318798	0.906766	0.11766	0.768623	-0.295634
discouraged	scoraggiato	2.83333	1.00722	6.91667	1.28255	4.58333	2.08341	55	0.486712	0.700267	0.00657293	2.82513	0.746502	0.324883
scurvy	scorbuto	2.08333	1.01795	7.29167	1.36666	4.04167	1.92194	55	0.252378	-1.15674	0.00811343	2.74705	0.481815	-0.708195
waste	scorie	2.79167	1.47381	6.54167	2.10546	4.83333	2.37133	55	0.559156	0.587674	0.364425	0.91454	0.976571	-0.0295015
scorpion	scorpione	2.95833	2.01039	7.125	1.75233	4.29167	2.01039	56	0.0372225	-2.13416	0.125743	1.55431	0.957681	0.0533014
writer	scrittore	6.66667	1.46456	3.125	2.13282	5.33333	2.16025	56	0.980739	-0.0242499	0.00037998	-3.78215	0.154658	-1.44276
desk	scrivania	6.08333	1.66594	3.91667	2.50072	5.83333	2.05715	55	0.365135	0.913177	0.0677539	-1.86336	0.404722	0.839682
spanking	sculacciata	3.5	1.17954	5.75	2.06945	4.91667	1.93181	55	0.0218818	2.35941	0.452585	-0.756488	0.143469	1.48418
excuse	scusa	5.58333	2.12473	4.70833	2.44023	6.20833	2.02117	66	0.701587	0.384849	0.409393	-0.830246	0.00806843	2.732
disdainful	sdegnoso	2.70833	1.45898	6.5	1.38313	5.375	2.10202	57	0.987163	-0.0161602	0.113144	1.60899	0.0544048	1.96407
chair	sedia	6.625	1.1726	2.95833	2.40433	6.45833	2.26465	56	0.0310784	2.21179	0.223564	-1.23074	0.0201637	2.3915
seat	sedile	5.91667	1.6129	2.25	1.32698	5.29167	2.23566	55	0.590664	0.541042	7.46538e-05	-4.28273	0.852429	-0.186897
breast	seno	6.83333	2.11961	4.25	2.87795	5.875	2.19312	66	0.875289	-0.157554	0.00286224	-3.09787	0.980672	0.0243181
sentiment	sentimento	6.83333	1.63299	4.41667	2.88801	5.25	2.34521	58	0.323748	-0.995252	0.0926925	-1.70956	0.272439	-1.10799
burial	sepoltura	1.875	1.72734	6.91667	2.28257	2.625	1.9068	55	0.939217	-0.0766039	0.92413	-0.0956707	0.122541	-1.56832
tank	serbatoio	5.54167	1.35066	3.79167	2.39527	5.91667	1.74248	54	0.0293036	2.23891	0.0964782	-1.69164	0.09583	1.69503
untroubled	sereno	8.04167	0.80645	1.79167	1.53167	5.66667	2.56509	57	0.875629	-0.157217	3.07668e-05	-4.52874	0.0343542	-2.16792
serious	serio	6.20833	1.38247	3.83333	2.21981	5.91667	1.86307	56	0.165506	1.40513	0.151416	-1.4544	0.0546405	1.96283
snake	serpente	2.25	1.32698	8.125	1.07592	4.04167	2.82041	57	0.147074	-1.46995	0.000603206	3.63233	0.984249	0.0198292
sex	sesso	7.34783	1.77377	6.43478	2.35152	6.26087	1.71139	54	0.110331	-1.62339	0.468428	-0.730193	0.573709	-0.566044
silk	seta	6.95833	1.23285	3.20833	2.39527	6.29167	1.96666	56	0.818002	-0.2312	0.191336	-1.32263	0.956592	0.0546748
sexy	sexy	6.83333	1.88049	5.45833	2.84344	6.375	1.73988	56	0.0578448	-1.93661	0.00050582	-3.6921	0.940252	-0.0752902
sphere	sfera	5.75	1.42188	3.29167	2.29326	5.66667	1.83366	56	0.853596	0.185387	0.0143162	-2.52808	0.252052	1.15732
stool	sgabello	6.04167	1.5458	2.75	1.91675	5.375	2.49891	57	0.0527113	1.97851	0.000261242	-3.89394	0.418215	0.81544
nasty	sgradevole	2.70833	1.30148	5.91667	2.01983	5.08333	2.30154	58	0.11547	1.59803	0.678824	-0.416167	0.76472	0.300697
safe	sicuro	7.33333	1.37261	4.375	2.84089	6.5	1.97814	56	0.0685679	-1.85704	0.0231612	-2.33486	0.374577	-0.895077
syphilis	sifilide	1.6087	1.11759	7.17391	2.40553	4.34783	2.75695	57	0.383169	-0.878857	0.374343	0.895392	0.128052	1.54429
quiet	silenzioso	5.41667	2.32036	2.375	1.83712	5.625	2.51625	57	0.86006	-0.177097	0.00070374	-3.5831	0.995133	-0.00612631
nice	simpatico	7.70833	0.750604	3.41667	2.33902	6.20833	2.14637	55	0.00313675	-3.0901	0.000124789	-4.12897	0.0247728	-2.30822
disloyal	sleale	2.3913	1.11759	7.13043	0.919701	4.13043	1.6041	56	0.127503	1.54697	4.95274e-05	4.39729	0.0247413	-2.30759
snob	snob	4.28571	1.79284	5.04762	1.93588	5.95238	2.01187	50	0.000120161	4.17197	0.013154	-2.57128	0.268725	1.11844
social	socievole	7.58333	0.928611	3.75	2.57496	6.125	2.13282	53	0.704428	0.381405	0.00178517	-3.28997	0.550624	-0.600663
satisfied	soddisfatto	7.70833	0.750604	3.625	2.63443	6.625	1.88386	54	0.00187799	-3.26956	5.77775e-05	-4.36527	0.131172	-1.53277
suffocate	soffocare	2.04167	1.30148	7.91667	1.6129	3.45833	1.97768	58	0.169221	1.39205	0.593127	-0.537284	0.556286	0.591798
dream	sogno	7.16667	1.23945	4.33333	2.72934	5.20833	2.39527	55	0.691429	0.399012	0.180362	-1.35688	0.8226	-0.225275
sun	sole	8.125	1.2619	3.58333	2.73332	6.08333	2.37591	57	0.874591	-0.158541	0.00244751	-3.17075	0.776925	-0.284674
sunlight	soleggiato	8.25	1.11316	3.45833	2.85869	5.79167	2.57039	55	0.0628681	1.8986	0.0320013	-2.20034	0.443357	0.772105
solemn	solenne	6.29167	1.5458	3.70833	2.44023	5.33333	2.01444	57	0.818577	-0.230437	0.0277254	-2.259	0.425095	-0.803376
lonely	solitario	3.54167	1.31807	5.33333	1.92617	5.08333	2.08341	55	0.848825	0.191518	1	0	0.385446	0.874875
loneliness	solitudine	2.125	0.991814	7.16667	1.0495	3.95833	1.87615	56	0.208597	-1.27209	0.000910896	3.50334	0.306088	1.03291
alone	solo	3.29167	2.11576	5.91667	2.70131	4.04167	2.01039	55	0.946345	-0.0676049	0.344365	0.953787	0.704788	-0.380841
subdued	sommesso	3.33333	1.55991	5.61905	2.13251	3.80952	1.50396	54	0.00360137	-3.04415	0.00010739	4.18011	0.633068	0.480139
rattle	sonaglio	4.375	2.14299	5.70833	2.19642	4.83333	1.6854	58	0.00112304	-3.42849	0.0523539	1.98088	0.11388	-1.60521
lavish	sontuoso	5.85	1.46089	4.8	2.19089	4.9	1.74416	62	0.360615	-0.92101	0.6165	-0.503353	0.60534	-0.519388
overwhelmed	sopraffatto	2.3913	1.15755	6.73913	2.30054	3.52174	2.25368	54	0.0349792	-2.16309	0.153065	1.4492	0.483293	-0.705887
treat	sorpresa	7.79167	0.931533	5.70833	2.72635	5.20833	2.34018	54	0.773934	-0.288677	0.0904079	-1.72412	0.190407	-1.32604
surprised	sorpreso	6.125	1.67624	4.70833	2.83578	5.125	2.17321	55	0.0209181	-2.37782	0.021421	-2.36812	0.249892	-1.1629
grin	sorriso	7.91667	0.775532	4.08333	3.03482	6.75	1.87083	55	0.00809542	-2.74788	0.000100262	-4.19476	0.391993	0.862803
suspicious	sospettoso	3.66667	1.49395	6.5	1.79371	4.95833	1.87615	57	0.0697314	-1.84842	0.28541	1.07837	0.456472	0.749777
scared	spaventato	2.58333	1.5299	7.33333	1.63299	4.25	2.06945	58	0.784647	0.274537	0.159058	1.42659	0.353076	0.936152
fearful	spaventoso	2.33333	1.00722	7.25	1.32698	4.5	2.26505	55	0.0552915	-1.95816	0.061097	1.91195	0.445528	-0.768415
space	spazio	6.54167	1.444	3.125	2.2901	5.625	2.24214	53	0.683402	-0.410077	0.000150014	-4.08462	0.823698	-0.223897
garbage	spazzatura	2.66667	1.49395	6.58333	2.04124	4.33333	2.4789	55	0.279696	1.09176	0.0252681	2.29999	0.285734	-1.07801
mirror	specchio	5.95833	1.87615	3.625	2.35561	5.70833	2.0319	55	0.964719	0.0444344	0.000312796	-3.84739	0.244489	1.17643
carefree	spensierato	7.45833	1.25036	3.70833	2.56191	6.66667	1.57885	56	0.881144	-0.150203	0.602158	-0.524273	0.487979	0.69814
hope	speranza	7.75	1.11316	3.41667	2.46571	5.25	2.48911	53	0.47005	0.727618	0.00130729	-3.39488	0.172811	-1.38186
hopeful	speranzoso	6.79167	1.28466	4.08333	2.35753	5.83333	1.8098	55	0.28999	-1.06844	0.059197	-1.92665	0.50846	0.665582
beach	spiaggia	7.75	0.944089	4.125	2.41935	6.41667	1.90917	55	0.302699	-1.04041	0.148539	-1.46528	0.561357	0.584376
stapler	spillatrice	5.33333	1.34056	3.58333	2.06243	5.41667	1.66594	66	0.113748	1.60283	0.000342379	-3.77757	0.76749	-0.296881
thorn	spina	3.29167	1.26763	6.33333	1.8098	4.79167	1.99955	57	0.356425	0.929744	0.661601	-0.44	0.289275	1.06967
spirit	spirito	6.83333	1.8098	5.25	3.16571	5.66667	2.53097	57	0.0736879	1.8221	0.614817	0.505987	0.697862	0.390174
filth	sporcizia	2.08333	0.829702	7	1.7693	4.70833	2.64541	55	0.675039	-0.421492	0.0375221	2.13161	0.564974	-0.578969
dirt	sporco	1.79167	0.931533	7.16667	1.85722	5.79167	2.55341	55	0.561358	-0.584375	0.0243159	2.31594	0.169887	1.3908
bride	sposa	8.33333	1.00722	5.375	2.82554	6.58333	1.90917	56	0.102003	1.66249	0.586479	-0.547106	0.820317	0.228207
spouse	sposo	7.625	1.68916	4.875	2.4902	5.66667	2.20013	57	0.108231	1.63182	0.0068481	-2.80618	0.815358	0.234602
spray	spray	5.16667	1.00722	4.45833	2.37705	5.875	1.9407	57	0.93092	-0.0870719	0.797206	-0.25817	0.723457	0.355595
scornful	sprezzante	3	1.53741	6.3913	2.16877	4.78261	1.90589	54	0.0865685	-1.7456	0.206184	1.27952	0.104054	-1.65339
shark	squalo	2.29167	1.23285	7.625	0.969648	3.08333	1.24819	58	0.0687732	-1.85437	0.211461	1.26351	0.374705	-0.894587
stagnant	stagnante	3.20833	1.53167	5.08333	2.24416	4.875	2.38314	58	0.972477	-0.0346512	0.192866	-1.31746	0.936098	0.0805237
crutch	stampella	2.54167	1.06237	6.20833	2.12601	4.29167	2.11576	56	0.00255303	-3.15887	0.0770924	1.80097	0.762722	-0.303383
mold	stampo	5.33333	1.30773	3.91667	2.28257	5.91667	1.76725	58	0.741098	0.331985	0.159272	-1.42585	0.00811934	2.74145
weary	stanco	3.375	1.0135	4.66667	2.69729	4	1.91107	58	0.241107	1.18435	0.332904	-0.976435	0.921904	0.0984629
statue	statua	6.25	1.07339	2.66667	1.57885	5.625	1.92946	54	0.467635	-0.731502	0.000178423	-4.02585	0.37548	-0.893639
star	stella	7.33333	1.16718	2.41667	1.47196	4.91667	2.65259	55	0.584286	-0.550381	4.44082e-08	-6.34471	0.185543	-1.34066
stomach	stomaco	4.875	2.25181	5.66667	2.49637	4.83333	2.20013	56	0.547457	0.605251	0.323005	0.9971	0.745883	0.325677
history	storia	6.41667	1.38051	3.45833	2.04257	5.54167	1.71893	66	0.536928	0.620709	0.00276337	-3.10981	0.453832	-0.753496
street	strada	6.125	1.2619	4.875	2.19312	5.5	1.41421	55	0.000892293	3.51364	0.37929	-0.886347	0.0344685	2.16843
odd	strano	3.95833	1.12208	5.33333	2.27781	4.625	1.92946	55	0.00117291	-3.42393	0.955398	0.0561849	0.310544	-1.02352
stress	stress	2.16667	0.963087	7.25	1.62186	3.875	1.84891	55	0.198911	1.30033	0.22993	-1.21401	0.922353	-0.0979182
distressed	stressato	3	1.44463	6.20833	2.70232	4.5	2.46718	58	0.000821987	3.52975	0.333008	-0.976224	0.00343507	3.05116
shriek	strillo	2.58333	1.34864	7.125	2.13282	4.54167	2.2063	55	0.351465	-0.93973	0.207927	1.27427	0.228173	-1.21867
banner	striscione	5.625	1.55515	4.83333	2.69729	5.41667	1.95419	55	0.132765	-1.5259	0.455384	-0.751788	0.142031	-1.48964
mangle	stritolare	2.58333	1.41165	6.875	2.4902	5.16667	2.29682	56	9.10812e-06	-4.88255	0.0124091	2.58377	0.540412	-0.615968
scholar	studioso	7.20833	1.10253	3.83333	2.58199	6.16667	1.9708	57	0.831714	0.21348	0.00134574	-3.37204	0.547926	-0.604476
stove	stufa	6.41667	1.66594	4.625	2.28059	4.54167	2.24537	56	0.179453	-1.35945	0.792209	0.264704	0.0147394	-2.51664
startled	stupefatto	6.625	1.09594	4.20833	2.62064	5.45833	1.91059	58	0.417122	-0.817264	0.000698671	-3.58188	0.482557	-0.706741
stupid	stupido	2.29167	1.08264	5.625	2.85615	4.41667	2.39414	55	0.0598534	-1.92152	0.9374	0.0788982	0.659363	-0.443195
astonished	stupito	5.29167	2.13621	5.5	2.67029	4.91667	2.28257	55	0.168307	-1.39606	0.377861	-0.889025	0.348166	-0.946239
rape	stupro	1.41667	0.653863	8.16667	0.761387	3.79167	2.4313	66	0.177164	1.36412	0.114767	1.59824	0.892392	-0.1358
success	successo	7.375	0.923721	4.70833	2.51049	6.29167	2.01039	55	0.158581	-1.42928	0.000134735	-4.1058	0.676701	-0.419203
grime	sudiciume	1.91667	0.928611	6.75	1.64845	4.25	2.02699	58	0.865309	-0.170374	0.761367	0.30512	0.832629	-0.212285
cork	sughero	5.125	1.32902	4.04167	2.33087	5.83333	1.6594	56	0.38132	0.882423	0.487766	-0.698483	0.378434	0.887822
suicide	suicidio	1.625	0.923721	7.08333	2.35753	3.33333	2.33437	55	0.952792	0.0594718	0.989774	-0.0128757	0.279763	-1.09161
nun	suora	6.125	2.02833	3.16667	2.54809	5.04167	2.36789	56	0.0985261	1.68001	0.00623647	-2.84239	0.837263	0.206354
naked	svestito	3.83333	1.73623	6.125	1.89536	4.70833	1.51741	54	0.0342346	-2.17239	0.342969	0.956727	0.476045	-0.717685
tobacco	tabacco	4.29167	2.47561	3.875	2.62616	5.375	2.74753	55	0.319013	-1.0056	0.203512	-1.28692	0.203659	1.2865
chopping_board	tagliere	5.375	1.27901	5.20833	2.26465	5.66667	2.44357	55	0.0440455	2.06098	0.854752	0.183921	0.0794768	1.78683
cut	taglio	3.91667	1.97631	6.25	2.57496	4.83333	2.25864	56	0.855702	0.182688	0.470517	0.726568	0.942006	0.0730761
talent	talento	7.58333	0.880547	3.875	2.90894	5.95833	2.59563	56	0.328143	0.986476	0.00295592	-3.10822	0.294532	-1.05815
carpet	tappeto	5.04167	1.62799	5.16667	2.72934	5.75	1.96159	55	0.220983	-1.23798	0.467931	0.73092	0.0859526	1.74853
table	tavolo	6.66667	1.20386	4.58333	2.55235	6.625	1.9068	55	0.0113886	2.61848	0.36825	0.907217	0.0535074	1.97319
taxi	taxi	5.29167	1.65448	4.91667	2.12473	5.41667	1.86307	57	0.794707	-0.261425	0.906845	0.11754	0.659118	0.443451
baking_pan	teglia	5.56522	0.662371	3.43478	2.08514	6.56522	1.64665	55	0.402923	-0.842921	0.00493479	-2.92943	0.00509111	2.91819
pencil_sharpener	temperino	4.04167	1.48848	4.5	2.73464	5.45833	2.22592	55	0.00276897	-3.13349	0.197821	-1.30354	0.0789757	1.7899
storm	tempesta	2	1.38313	7.45833	1.71893	3.04167	2.01039	55	3.9684e-05	-4.4688	0.00141009	3.36281	0.016592	-2.4712
time	tempo	5.45833	1.50302	4.5	2.46718	4.5	2.57074	58	0.837612	0.205872	0.0441747	-2.05718	0.727035	0.350765
curtains	tenda	6.41667	1.21285	3.375	2.18319	5.75	2.00543	66	0.0617005	1.90077	0.0318619	-2.19266	0.125007	1.55383
tender	tenero	6.75	1.18872	2.45833	1.5598	5.91667	1.90917	56	0.0900593	-1.72491	0.000633849	-3.6203	0.856522	-0.181639
tennis	tennis	6.45833	1.10253	4.58333	2.33902	5.91667	1.83958	58	0.519238	0.648473	0.0291598	-2.23678	0.286697	1.07529
theory	teoria	5.625	1.13492	4.29167	2.23566	5.91667	1.66594	55	0.960635	0.0495824	0.00308171	-3.09628	0.303695	1.03825
termite	termite	3.57143	1.39898	6.47619	1.56905	4.71429	1.34695	50	0.931077	-0.0869266	0.412163	0.827007	0.745677	0.326143
thermometer	termometro	4.16667	2.14003	5.83333	2.51373	4.58333	2.32036	55	0.302928	1.03992	0.0987214	1.67953	0.582943	0.552355
earth	terra	6.66667	1.85722	4.54167	2.66995	5.33333	2.35292	56	0.837985	-0.205424	0.237508	-1.19401	0.428999	-0.796685
terrace	terrazzo	7.16667	1.30773	3.45833	2.10546	6	1.86501	56	0.0461526	2.03927	0.0129779	-2.56639	0.842905	-0.199101
terrible	terrificante	2.56522	1.5023	7.26087	2.11526	3.56522	1.92652	55	0.0643024	1.88802	0.156997	1.43483	0.863506	-0.17272
terrorist	terrorista	1.66667	1.12932	7.91667	1.76725	3.5	2.10589	56	0.865475	0.170188	0.405668	0.837867	0.962309	0.0474684
terrified	terrorizzato	1.83333	1.27404	7.08333	2.16527	3.66667	2.11961	66	0.647339	0.459565	0.205397	-1.27894	0.93084	0.0871196
stiff	teso	3.54167	1.81729	6.125	2.54204	4.625	1.83712	53	0.467204	0.732312	0.889708	0.139343	0.481206	0.709367
treasure	tesoro	7.70833	1.23285	4	3.02166	6	2.10589	55	0.610221	-0.51269	0.0186742	-2.42382	0.574887	-0.564236
fabric	tessuto	5.95833	1.26763	3.58333	2.33902	5.83333	2.099	55	0.292116	1.06369	0.0469713	-2.03223	0.316121	1.01168
head	testa	6.08333	1.38051	4.25	2.15184	6.08333	2.01983	54	0.496309	-0.684943	0.20001	-1.2974	0.593799	0.536525
dreary	tetro	3	2	5.72727	2.25054	4.31818	2.00918	54	0.905082	-0.119806	0.821901	-0.226198	0.365216	0.913162
roof	tetto	6.69565	1.32921	3.17391	1.96913	5.91304	1.56417	54	0.200647	1.29553	0.00491592	-2.93309	0.386977	0.87217
tiger	tigre	4.125	2.5076	7	2.67029	4	2.06419	58	0.0671348	-1.86576	0.736303	0.338374	0.35634	-0.929778
timid	timido	4.25	1.79976	4.91667	2.85774	5.16667	2.53097	57	0.53068	0.630819	0.963167	0.0463837	0.271451	1.11049
tomb	tomba	2.29167	2.11576	6.54167	2.37705	2.91667	1.79169	55	0.851787	-0.187719	0.658852	0.443907	0.236292	-1.19739
mouse	topo	2.54167	1.21509	7.04167	1.96666	4.125	2.27104	55	0.051162	-1.99362	0.0615092	1.90882	0.318175	-1.00736
tornado	tornado	2.16667	1.8098	8	1.69398	3.625	2.56757	57	0.0145668	-2.51985	0.046333	2.03672	0.208377	-1.27246
tower	torre	4.79167	1.84106	4.75	2.62513	4.20833	1.91059	53	0.165472	-1.4063	0.575258	-0.563816	0.016514	-2.47602
cake	torta	7.75	1.15156	5.08333	2.12473	6.66667	2.37133	57	0.796639	0.258908	0.967565	0.0408417	0.0483666	2.01744
torture	tortura	1.58333	0.775532	7.45833	1.86452	3.16667	1.46456	57	0.872598	-0.161083	0.952323	-0.0600538	0.869531	-0.164996
toxic	tossico	1.75	0.944089	7.70833	1.33447	3.54167	1.86452	55	0.0999285	-1.6734	1.95248e-05	4.67413	0.106622	-1.64044
betray	tradire	2.04167	1.12208	7.375	1.49819	3.75	2.00543	55	0.904551	-0.120469	0.264617	1.12704	0.171193	-1.38649
traitor	traditore	2.54167	1.7932	7.41667	1.21285	5.45833	2.2063	57	0.148378	1.46514	3.74847e-05	4.47178	0.108015	-1.63284
tragedy	tragedia	2.25	1.75078	6.83333	2.01444	3.625	1.58286	56	0.6946	-0.39465	0.549424	0.602272	0.91441	-0.107964
tram	tram	5.79167	1.58743	5.08333	2.2247	5.54167	2.14637	55	0.0331675	2.18499	0.855923	-0.182421	0.129209	1.54035
sunset	tramonto	7.25	1.42188	2.16667	1.60615	5.25	2.40018	56	0.0971676	-1.687	0.0017095	-3.29525	0.388747	-0.868649
skijump	trampolino	5.81818	1.62235	5.40909	1.94347	5.45455	1.89554	53	0.0578436	1.93892	0.260127	-1.13827	0.595906	0.533517
leisurely	tranquillo	6.875	1.191	2.45833	1.76879	5.625	2.29957	55	0.000190148	-4.00103	0.00753548	-2.7746	0.0435625	-2.06589
trauma	trauma	2.375	1.43898	7.5	1.50362	3.625	1.99592	56	0.416776	0.818085	0.0697685	1.8488	0.2754	1.10148
train	treno	5.25	1.75078	5.70833	2.45798	5.91667	1.90917	58	0.797735	-0.25746	0.468646	0.729477	0.106018	1.64192
triumphant	trionfante	7.75	0.896854	4.33333	2.92911	6.41667	1.76725	55	0.41817	0.815736	0.00627796	-2.84198	0.646527	-0.461125
triumph	trionfo	7.08333	2.06243	4.83333	3.07397	5.625	1.88386	56	0.0387891	-2.11617	0.00454546	-2.95669	0.195295	-1.31074
sad	triste	1.95833	0.80645	6.79167	1.5598	3.625	1.99592	53	0.823441	-0.224229	0.288117	1.07304	0.927608	-0.0912876
trophy	trofeo	7.41667	1.17646	4.54167	2.76593	6.625	1.71471	55	0.638391	0.472569	0.0099462	-2.67027	0.859006	0.178475
trumpet	tromba	5.70833	1.65448	5.5	2.51949	5.83333	2.07818	57	0.558666	0.588283	0.448003	0.764025	0.488871	0.696622
trunk	tronco	5.04167	2.19642	3.66667	2.38959	5.16667	1.63299	66	0.913823	-0.108634	0.052229	-1.97694	0.756439	0.311451
fraud	truffa	2.16667	1.0495	7.54167	1.58743	3.875	2.07076	54	0.920175	0.100683	0.569101	0.572884	0.509513	-0.664005
t-shirt	t-shirt	6.09091	1.41115	4.13636	1.90976	5.90909	1.63034	51	0.0397811	-2.11004	0.0928335	-1.71275	0.988853	0.0140398
diver	tuffatore	5.375	2.20301	5.41667	2.44801	4.83333	1.88049	55	0.977094	-0.0288431	0.502039	-0.675737	0.242778	-1.18076
tumor	tumore	1.41667	1.05981	7.41667	2.68517	2.79167	2.44912	54	0.424384	-0.80494	0.290032	1.06854	0.00313807	-3.09258
upset	turbato	2.33333	1.16718	6.5	2.04302	4.33333	1.83366	55	0.317912	-1.00791	0.295891	1.05532	0.736659	-0.337988
bird	uccello	7.41667	1.24819	3.875	2.54204	5.375	2.14299	55	0.0153171	2.50292	0.123294	-1.56511	0.934553	0.0824944
office	ufficio	4.91667	1.1389	5.95833	2.71035	5.08333	2.2247	58	0.814871	0.235215	0.184592	1.34273	0.645993	0.461743
ulcer	ulcera	1.79167	1.17877	7.33333	2.11961	3.45833	1.61458	57	0.429667	-0.795424	0.0051332	2.91097	0.0353331	-2.15581
olive_tree	ulivo	7.125	1.67624	2.25	1.82376	5.25	2.50651	57	0.00340938	3.05607	0.00154761	-3.32561	0.90218	-0.123456
humane	umano	6.41667	1.31601	3.58333	2.35753	5.83333	1.83366	56	0.955137	-0.056509	1.95169e-05	-4.66647	0.691267	-0.399196
humble	umile	6.45833	2.16653	2.95833	2.09511	5.625	2.03902	53	0.234937	-1.2014	4.25098e-05	-4.46313	0.926031	-0.0932819
humiliate	umiliare	2.125	1.07592	6.70833	2.19642	4.125	1.89536	56	0.632893	-0.480289	0.393375	0.860147	0.285518	-1.07831
unit	unità	7.08333	1.24819	3.79167	2.604	6.29167	2.05319	55	0.0446377	2.05503	0.189995	-1.32699	0.251527	1.15884
man	uomo	6.75	1.18872	3.45833	2.06375	5.16667	2.07818	58	0.234151	1.20225	4.39479e-05	-4.41941	0.165436	-1.40473
egg	uovo	6.33333	1.43456	3.66667	2.38959	6.70833	1.70623	56	0.235902	1.19816	0.0719256	-1.83429	0.000453004	3.72694
hurricane	uragano	1.83333	1.78561	8.33333	0.701964	2.75	2.09035	56	0.214965	-1.25424	0.0486845	2.01528	0.287853	-1.07305
urine	urina	3.66667	2.25864	5.25	2.89302	4.375	2.01759	55	0.0205854	-2.38435	0.0637593	1.89201	0.312632	-1.01907
scream	urlo	3.45833	1.74404	6.875	1.89536	4.83333	2.099	55	0.83023	0.215429	0.436463	0.783898	0.710061	-0.373704
custom	usanza	6.375	1.27901	3.875	2.30901	5.75	1.77544	55	0.852098	-0.187321	0.209197	-1.27066	0.402039	-0.844518
utensil	utensile	6.54167	1.41357	3.79167	2.46681	5.875	2.32776	53	0.0342187	2.17366	0.0574567	-1.94203	0.644369	0.464252
useful	utile	6.58333	1.34864	3.16667	2.07818	6.20833	2.24537	57	0.0310241	-2.21153	0.000839155	-3.52647	0.433591	0.788639
holiday	vacanza	8.125	0.679674	4.25	2.73861	6.45833	1.71893	55	0.00645232	-2.83193	0.405575	-0.838148	0.153385	-1.44767
vagina	vagina	7.09524	1.41084	5.47619	2.27198	5.57143	2.24881	54	0.163399	1.41298	0.429761	-0.795577	0.0754507	-1.81262
smallpox	vaiolo	1.95652	1.02151	6.43478	2.84167	3.86957	2.66807	65	0.320654	-1.00076	0.964911	0.0441616	0.39529	0.855732
avalanche	valanga	1.83333	1.12932	7.29167	1.85283	3.08333	1.74248	55	0.0019459	-3.25446	0.122862	1.56695	0.34251	-0.957489
vampire	vampiro	2.54167	1.5598	6.54167	2.46681	4.33333	2.31567	55	0.00227066	-3.20184	0.22358	1.23095	0.665734	0.434349
vandal	vandalo	2.31818	0.945484	7.27273	1.57908	4.59091	2.42328	64	0.0942213	1.69876	0.0719345	1.82982	0.800849	-0.253299
vanity	vanità	4.3913	2.42598	5.6087	2.06131	5.17391	2.0372	55	0.902091	0.123589	0.652819	0.452317	0.662408	-0.438963
advantage	vantaggio	6.41667	1.31601	4.33333	2.59877	5.70833	2.23566	53	2.5462e-05	-4.61345	0.00222757	-3.21433	0.0430395	-2.07311
bathtub	vasca	6.45833	1.66757	3.45833	2.24537	5.58333	2.01983	56	0.0349515	-2.16144	0.00437933	2.96997	0.350193	-0.942091
vase	vaso	6.41667	1.10007	3.54167	2.48437	6.20833	2.22592	57	1.39889e-06	5.39025	0.111167	-1.61807	0.030119	2.2241
mildew	vecchiume	2.70833	1.39811	5.70833	2.82041	4.83333	2.79233	55	0.0231484	-2.33628	0.165699	1.40482	0.808772	0.243179
vehicle	veicolo	6.375	1.46888	4.95833	2.27423	5.91667	1.81579	56	0.7771	-0.284469	0.013405	-2.55379	0.612331	-0.509604
poison	veleno	2.08333	1.21285	7.29167	1.68056	4.08333	2.41223	56	0.690981	0.399587	0.0932503	1.7076	0.955952	-0.0554815
quick	veloce	6.45833	1.31807	4.95833	2.88141	6.125	2.21286	57	0.811181	-0.240014	0.00151972	-3.33167	0.773842	0.288721
green	verde	7.70833	1.08264	3.375	2.39224	5.95833	2.29326	57	0.122449	1.56786	0.0385015	-2.11853	0.799541	0.25513
virgin	vergine	7.22727	1.30683	3.5	2.22004	5.95455	1.86387	53	0.00661716	2.82685	0.00200285	-3.25078	0.0283746	2.25371
shamed	vergognato	3.16667	1.63299	6.5	1.7693	3.95833	1.26763	56	0.578675	0.55858	0.812519	-0.238299	0.138259	1.50377
truth	verità	7.58333	0.974308	3.41667	2.90302	5.29167	2.57883	58	0.0511408	1.99151	9.65908e-06	-4.84957	0.59577	-0.533436
blister	vescica	4.125	1.75233	6.29167	2.01039	4.875	1.89536	57	0.422755	-0.807465	0.217163	1.24792	0.256736	1.14563
wasp	vespa	4.08333	2.30154	6.125	2.21286	5.04167	2.23566	56	0.592445	0.538384	0.869337	0.165257	0.818352	0.230748
clothing	vestito	7	1.31876	3	2.57074	6.04167	2.17654	57	0.95324	0.0588978	5.25387e-08	-6.26607	0.835993	-0.207971
glass	vetro	5	1.64184	4.41667	2.44801	4.83333	1.90347	56	0.695887	0.392897	0.428838	-0.796964	0.45552	-0.751463
travel	viaggiare	7.04167	1.65448	5.91667	2.10417	6	1.74456	58	0.00051524	-3.67851	0.109747	-1.62424	0.0687958	-1.85421
voyage	viaggio	7.20833	1.17877	5.125	2.67537	6.66667	1.6594	56	0.00182186	-3.27381	0.00928455	-2.69461	0.0628172	-1.89828
avenue	viale	6.45833	1.99955	2.79167	1.91059	5.16667	1.9708	57	0.808206	-0.243871	0.0107747	-2.63649	0.530616	-0.630919
alley	vicolo	5.41667	2.26345	3.66667	2.37133	4.45833	1.84106	55	0.170769	1.38788	0.0146594	-2.52024	0.497499	-0.682959
louse	vigliacco	2.625	1.34528	6.25	2.48911	3.875	2.19312	55	0.152809	1.44974	0.242022	-1.18268	0.0725811	-1.83059
vigorous	vigoroso	6.54167	1.61458	4.20833	2.48437	5.125	1.91816	55	0.0134407	-2.55427	0.00641259	-2.8342	0.0112935	-2.6217
village	villaggio	6.70833	1.19707	3.08333	1.83958	5.41667	1.95419	55	0.480693	-0.710017	0.000553968	-3.66728	0.916872	0.104855
cottage	villetta	7.41667	0.974308	2.79167	2.35869	6.45833	2.12601	56	0.323574	0.995919	0.000554687	-3.66284	0.690648	0.400041
win	vincere	8.04167	1.08264	5.79167	2.88895	6.25	2.09035	55	0.480414	-0.710471	0.0330191	-2.18692	0.0717181	-1.83631
champion	vincitore	7.83333	0.868115	4.79167	2.94853	6.25	1.87083	58	0.00981315	2.67042	0.00126265	-3.39006	0.00847409	-2.72552
wine	vino	7.04167	1.36666	5.08333	2.76495	6.54167	1.64129	56	0.438268	0.780698	0.621205	0.4969	0.184345	1.34407
violent	violento	1.5	0.722315	7.75	1.84744	3	2.20671	54	0.0201975	-2.39341	0.00516117	2.91549	0.0029942	-3.10899
violin	violino	7.41667	1.21285	3.33333	2.44357	5.16667	2.20013	66	0.129404	1.53565	0.156679	-1.43264	0.987039	0.0163066
virtue	virtù	7.17391	1.07247	3.91304	2.62701	5.34783	2.18692	52	0.0710743	-1.84272	0.00847406	-2.73664	0.0431476	-2.07297
vision	vista	6.5	2.16695	4.70833	2.44023	5.41667	1.90917	56	0.338195	-0.966005	0.146841	-1.47118	0.451668	-0.757935
life	vita	7.91667	1.10007	4.66667	2.94392	5.75	2.45392	56	0.50097	-0.677354	0.00218513	-3.21216	0.36288	-0.917375
victim	vittima	2.29167	1.39811	6.41667	1.99819	3.75	2.21163	55	0.352047	0.938586	0.705361	0.380065	0.924237	0.0955351
victory	vittoria	7.66667	1.00722	5.70833	2.66179	6.04167	2.21613	56	0.0215175	-2.36504	0.0097472	-2.67623	7.47599e-06	-4.93801
lively	vivace	6.95833	1.51741	4.66667	2.89928	6	2.14679	57	0.784058	-0.27533	0.00345325	-3.05159	0.954188	-0.0577016
alive	vivo	7.375	1.24455	4.04167	2.94115	5.83333	2.37133	56	0.0107559	-2.63875	1.12989e-06	-5.45957	0.0575593	-1.9389
desire	voglia	6.20833	1.58743	4.16667	2.54809	5.54167	2.35869	54	0.00256256	-3.16307	0.000458098	-3.732	0.052081	-1.98634
vomit	vomito	2.16667	1.12932	6.91667	1.83958	3.91667	1.55806	55	0.117483	1.59037	0.000176686	4.02346	0.000927075	-3.50116
volcano	vulcano	3.56522	2.2528	6.43478	2.50138	3.86957	2.37992	57	0.00427082	-2.9767	0.721606	0.358081	0.28738	-1.07393
yacht	yacht	7.08696	1.31125	4.34783	1.74795	5.78261	1.78266	54	0.651962	0.453562	0.307057	-1.03117	0.577392	-0.560596
sapphire	zaffiro	7.125	1.48361	4.625	2.41035	6.41667	2.2247	58	0.358984	0.92464	0.680552	-0.413793	0.10668	1.63875
mosquito	zanzara	2.5	1.14208	7.41667	1.66594	4.54167	2.44912	55	0.843902	0.197836	0.03906	2.11405	0.674277	-0.422542
sugar	zucchero	6.79167	1.53167	3.66667	2.42571	5.91667	2.01983	55	0.630634	0.483537	0.0192213	-2.41217	0.197106	1.30565
